# Supplementary material for: Dramatic evolution of body length due to postembryonic changes in cell size in a newly discovered close relative of Caenorhabditis elegans
Source: Evol Lett. 2018 Jul 16;2(4):427–41. doi: 10.1002/evl3.67 (PMC6121821; doi:10.1002/evl3.67)
Supplement: Supplementary file 2 [file EVL3-2-427-s002.xlsx]

## Sheet: Sheet1
plant_id	island	latitude	longitude	number_of_figs	number_of_worms
44	ishigaki	24.3871	124.161	2	7
22	ishigaki	24.3685	124.17	1	5
72	iriomote	24.2655	123.851	2	6
89	yonaguni	24.4546	123.003	2	3

## Sheet: Sheet2
island	tree	fig
ishi	tree_44	fig_44-2
ishi	tree_22	fig_22-2
ishi	tree_22	fig_22-2
irio	tree_72	fig_72-17
irio	tree_72	fig_72-17
irio	tree_72	fig_72-16
yona	tree_89	fig_89-4
yona	tree_89	fig_89-4
irio	tree_72	fig_72-17
ishi	tree_22	fig_22-2
ishi	tree_44	fig_44-1
ishi	tree_44	fig_44-2
ishi	tree_44	fig_44-2
ishi	tree_22	fig_22-2
ishi	tree_22	fig_22-2
irio	tree_72	fig_72-16
irio	tree_72	fig_72-16
ishi	tree_44	fig_44-1
ishi	tree_44	fig_44-1
ishi	tree_44	fig_44-1
yona	tree_89	fig_89-2
