# Supplementary material for: Dramatic evolution of body length due to postembryonic changes in cell size in a newly discovered close relative of Caenorhabditis elegans
Source: Evol Lett. 2018 Jul 16;2(4):427–41. doi: 10.1002/evl3.67 (PMC6121821; doi:10.1002/evl3.67)
Supplement: Supplementary file 3 [file EVL3-2-427-s003.xlsx]

## Sheet: Sheet1
	FILE	START_POSITION_SUPERMATRIX	END_POSITION_SUPERMATRIX	Sequence_Name	WormBase_Gene_ID	Public_Name	Description_Text
1	0	1	30	F23F1.2	WBGene00017743	F23F1.2	F23F1.2 is predicted to have calcium ion binding activity, based on protein domain information.
2	1	31	94	T05E11.3	WBGene00011480	enpl-1	enpl-1 encodes the C. elegans ortholog of the Hsp90 family member and endoplasmic reticulum (ER) chaperone GRP94/GP96; loss of enpl-1 activity via RNAi results in slow growth, larval arrest, uncoordinated locomotion, and weak endocytosis defects; in addition, loss of enpl-1 expression results in an increase in hsp-4 expression, revealing compensatory regulation amongst ER chaperones; an enpl-1::g…
3	3	95	132	F19C6.2	WBGene00008951	F19C6.2	F19C6.2 is an ortholog of human ecd (ecdysoneless cell cycle regulator); tiling array, RNA sequencing, and microarray studies indicate that F19C6.2 is affected by daf-12, gld-2, cox-5B, jmjd-3.1, jmjd-1.2, hlh-30, daf-16, dpy-21, pgl-1, pgl-3, glh-4, glh-1, alg-1, emb-4, sir-2.1, dcr-1, ain-2, slr-2, fbf-1, and nasp-1; RNA sequencing and microarray studies indicate that F19C6.2 is affected by Cry…
4	4	133	174	T06H11.1	WBGene00006792	unc-58	unc-58 encodes one of 44 C. elegans TWK (two-P domain K+) potassium channel subunits that contain two pore-forming domains and four transmembrane domains; unc-58 was originally defined by gain-of-function (gf) mutations that result in paralysis and a shortened (dumpy) body morphology due to hypercontraction of body wall muscle; unc-58 gf mutations also result in constitutive egg-laying; as loss o…
5	5	175	220	F09B9.2	WBGene00006839	unc-115	unc-115 encodes a protein that binds actin filaments and that is required for RAS signalling and UNC-40/netrin activity during axon pathfinding.
6	6	221	265	C14H10.3	WBGene00007593	C14H10.3	C14H10.3 is an ortholog of human PDXDC1 (pyridoxal dependent decarboxylase domain containing 1); C14H10.3 is predicted to have catalytic activity, based on protein domain information.
7	7	266	292	F32A5.5	WBGene00000169	aqp-1	aqp-1 encodes, by alternative splicing, two isoforms of an aquaglyceroporin required for normally short lifespan; AQP-1 expression is upregulated under daf-2(-) conditions, and loss of AQP-1 function in daf-2 mutant animals results in reduced lifespan; AQP-1 increases glycerol permeability five- to seven-fold when expressed in Xenopus oocytes; AQP-1::GFP fusion proteins are expressed predominantl…
8	8	293	301	F45E12.1	WBGene00018474	cnep-1	cnep-1 encodes a putative serine/threonine phosphatase, orthologous to budding yeast Nem1p and human DULLARD; CNEP-1 is expressed in pharynx and intestine; CNEP-1 is distantly similar to FCP-1 and SCPL-1, -3, and -4; by homology, CNEP-1 is predicted to reside in the endoplasmic reticulum membrane in a complex with SPO-7 that functions to dephosphorylate the phosphatidic acid phosphatase LPIN-1 an…
9	9	302	355	C28F5.2	WBGene00016184	glb-9	glb-9 encodes a globin with no obvious function in mass RNAi assays.
10	10	356	365	Y57G11C.10	WBGene00001558	gdi-1	gdi-1 encodes a member of the Rab GDP dissociation inhibitor (GDI) family with high similarity to Drosophila Gdi; expressed around the pharyngeal, vulval, and tail regions.
11	11	366	400	K09H11.1	WBGene00019599	acds-10	K09H11.1 encodes an acyl CoA dehydrogenase; by homology, the product of K09H11.1 is predicted to function in fatty acid beta-oxidation; K09H11.1::yfp promoter fusions are expressed in the descendants of the tertiary vulval precursor cells P3.p, P4.p, and P8.p; large-scale expression studies reveal additional expression in the nervous system, intestine, and hypodermis.
12	12	401	428	F13C5.5	WBGene00017426	F13C5.5	Microarray, RNA sequencing, and proteomic studies indicate that F13C5.5 is affected by cyc-1, lin-15B, eat-2, gld-1, let-7, tatn-1, wrn-1, daf-2, skn-1, jmjd-3.1, hsf-1, rbr-2, dpy-21, mir-34, aak-2, and tdp-1; RNA sequencing and microarray studies indicate that F13C5.5 is affected by D-glucose, Resveratrol, Diazinon, Humic substances, and Allantoin; tiling array, RNA sequencing, and proteomic st…
13	13	429	467	T04G9.3	WBGene00002071	ile-2	ile-2 is an ortholog of human LMAN2 (lectin, mannose binding 2) and LMAN2L (lectin, mannose binding 2 like); tiling array, microarray, and RNA sequencing studies indicate that ile-2 is affected by daf-12, set-2, npr-1, jmjd-3.1, jmjd-1.2, hsf-1, pgl-1, pgl-3, glh-4, glh-1, sir-2.1, mes-4, slr-2, alg-1, tax-6, cdk-4, cyd-1, and tdp-1; microarray studies indicate that ile-2 is affected by Quercetin…
14	14	468	554	F16B3.1	WBGene00001171	egl-2	egl-2 encodes a voltage-gated potassium channel that is the C. elegans homolog of ether-a-go-go (EAG); egl-2 activity is required for egg laying, muscle activation, defecation, mechanosensation, and chemosensation; egl-2 is expressed in the intestinal muscle, AFD, ALN, AQR, ASE, AWC, BAG, IL2, PLN, PQR, and URX neurons as well as a subset of sensory neurons in the male tail; EGL-2 activity can be…
15	15	555	607	F54C4.1	WBGene00018793	mrpl-40	mrpl-40 is an ortholog of human mRpL40 (mitochondrial ribosomal protein L40); mrpl-40 is expressed widely.
16	16	608	627	F42A10.5	WBGene00018341	F42A10.5	RNA sequencing and microarray studies indicate that F42A10.5 is affected by Bisphenol S, Deoxyglucose, Cry5B, Humic substances, Paraquat, and Sirolimus; RNA sequencing studies indicate that F42A10.5 is enriched in the germ line.
17	17	628	690	F25H2.5	WBGene00009119	ndk-1	ndk-1 is an ortholog of human NME1 (NME/NM23 nucleoside diphosphate kinase 1), NME2 (NME/NM23 nucleoside diphosphate kinase 2) and NME1-NME2 (NME1-NME2 readthrough); ndk-1 is involved in positive regulation of MAPK cascade, regulation of cell migration and regulation of engulfment of apoptotic cell; ndk-1 exhibits identical protein binding activity and is predicted to have nucleoside diphosphate …
18	18	691	715	F57B10.10	WBGene00000896	dad-1	dad-1 encodes an ortholog of human DAD1 (OMIM:600243) that inhibits cell death and can functionally complement the hamster protein in cultured cells.
19	19	716	735	Y73E7A.4	WBGene00022271	cpx-1	cpx-1 is an ortholog of human CPLX2 (complexin 2) and CPLX1 (complexin 1); cpx-1 is predicted to have syntaxin binding activity, based on protein domain information; cpx-1 is expressed in the nervous system; cpx-1 is localized to the axon and the synapse.
20	21	736	745	T21C9.12	WBGene00011897	scpl-4	scpl-4 encodes an ortholog of budding yeast TIM50 and human TIMM50 (OMIM:607381); by orthology, SCPL-4 is expected to be part of the mitochondrial inner membrane protein translocase; SCPL-4 is required for embryonic development and fertility in mass RNAi assays; SCPL-4 is distantly similar to FCP-1 and SCPL-1, -2, and -3.
21	24	746	792	Y113G7B.16	WBGene00013765	cdkr-3	cdkr-3 is an ortholog of human CDK5RAP3 (CDK5 regulatory subunit associated protein 3); cdkr-3 is expressed in the pharynx, spermatheca, nervous system, and the intestine.
22	27	793	829	R13A5.8	WBGene00004420	rpl-9	rpl-9 encodes a large ribosomal subunit L9 protein that affects fertility and embryonic viability.
23	28	830	833	R74.6	WBGene00011280	pelo-1	pelo-1 is an ortholog of human pelo (pelota (Drosophila)); pelo-1 is expressed in the nervous system and the body wall musculature.
24	29	834	871	C16C10.4	WBGene00007625	C16C10.4	C16C10.4 is an ortholog of human SAP18 (Sin3A associated protein 18); C16C10.4 is expressed in the pharynx, anal depressor muscle, hypodermis, nervous system, reproductive system, and the body wall musculature.
25	30	872	880	C16C10.5	WBGene00007626	rnf-121	rnf-121 encodes a RING finger E3 ubiquitin ligase; RNF-121 appears to function in the endoplasmic reticulum-associated degradation (ERAD) pathway downstream of PEK-1; RNF-121 exhibits E3 ubiquitin-protein ligase activity in vitro and in vivo regulates levels of the PAT-3 beta integrin subunit which is an RNF-121 substrate; RNF-121 may thus regulate cell adhesion through control of PAT-3 levels, c…
26	31	881	883	ZK652.3	WBGene00044324	ufm-1	ufm-1 encodes a conserved ubiquitin-like post-translational modifier.
27	33	884	905	C52G5.2	WBGene00008260	C52G5.2	C52G5.2 is an ortholog of human THAP4 (THAP domain containing 4); microarray and RNA sequencing studies indicate that C52G5.2 is affected by Aldicarb, D-glucopyranose, D-glucose, Diazinon, Chlorpyrifos, Quercetin, Humic substances, Colistin, and Sirolimus; tiling array and RNA sequencing studies indicate that C52G5.2 is enriched in the germline precursor cell, hypodermis, Z4, and Z1 and in the PL…
28	35	906	953	F27E11.3	WBGene00000478	cfz-2	cfz-2 encodes one of four C. elegans Frizzled homologs, integral membrane proteins that contain an external cysteine-rich domain (CRD) and seven transmembrane domains and that function in a wide variety of species as receptors for Wnt glycoprotein signaling molecules; CFZ-2 activity is required for cell migration and for vulval development.
29	36	954	976	C05E7.1	WBGene00007343	C05E7.1	RNA sequencing and microarray studies indicate that C05E7.1 is affected by 1-methylnicotinamide, D-glucose, Neurotoxins, Sesamin, Fluoranthene, single-walled carbon nanotubes, Colistin, adsorbable organic bromine compounds, and Sirolimus; microarray, tiling array, and RNA sequencing studies indicate that C05E7.1 is enriched in the germline precursor cell and hypodermis and in the GABAergic neuron…
30	38	977	1003	C40H5.5	WBGene00006654	ttx-3	ttx-3 encodes a LIM homeodomain protein required for functions of the interneuron AIY, including thermosensory behavior and olfactory learning.
31	39	1004	1048	Y47H9C.2	WBGene00012948	dhhc-2	dhhc-2 is an ortholog of human ZDHHC18 (zinc finger DHHC-type containing 18), ZDHHC14 (zinc finger DHHC-type containing 14) and ZDHHC9 (zinc finger DHHC-type containing 9); RNA sequencing and microarray studies indicate that dhhc-2 is affected by htz-1, cox-5B, jmjd-3.1, unc-75, mir-34, pgl-1, pgl-3, glh-4, glh-1, ain-1, ain-2, and mir-35; RNA sequencing studies indicate that dhhc-2 is affected b…
32	40	1049	1056	M03F8.3	WBGene00019762	M03F8.3	M03F8.3 is an ortholog of human CRNKL1 (crooked neck pre-mRNA splicing factor 1); M03F8.3 is expressed in the pharynx, anal depressor muscle, hypodermis, nervous system, reproductive system, pharyngeal-intestinal valve, intestine, and the body wall musculature.
33	43	1057	1104	F16F9.1	WBGene00017513	F16F9.1	F16F9.1 is an ortholog of human CDIP1 (cell death inducing p53 target 1) and LITAF (lipopolysaccharide induced TNF factor); microarray, RNA sequencing, and tiling array studies indicate that F16F9.1 is affected by cyc-1, wdr-23, rsr-2, eat-2, wrn-1, cox-5B, dpy-21, mir-34, pgl-1, pgl-3, glh-4, glh-1, and tbx-2; microarray studies indicate that F16F9.1 is affected by Humic substances and single-wa…
34	44	1105	1152	T01B10.4	WBGene00003613	nhr-14	nhr-14 is an ortholog of human HNF4A (hepatocyte nuclear factor 4 alpha) and HNF4G (hepatocyte nuclear factor 4 gamma); nhr-14 exhibits steroid hormone binding activity and is predicted to have DNA binding transcription factor activity, sequence-specific DNA binding activity, steroid hormone receptor activity, and zinc ion binding activity, based on protein domain information.
35	45	1153	1209	W01F3.1	WBGene00012184	mnr-1	mnr-1 is an ortholog of human FAM151A (family with sequence similarity 151 member A) and FAM151B (family with sequence similarity 151 member B); mnr-1 is involved in dendrite morphogenesis; mnr-1 is expressed in the pharynx, hypodermis, nervous system, reproductive system, intestine, and the excretory cell; mnr-1 is localized to the extracellular space and the plasma membrane.
36	46	1210	1239	T24B8.2	WBGene00011976	T24B8.2	T24B8.2 is an ortholog of human CHMP7 (charged multivesicular body protein 7); microarray, tiling array, RNA sequencing, and proteomic studies indicate that T24B8.2 is affected by isp-1, daf-12, tatn-1, jmjd-3.1, glp-1, emb-4, sir-2.1, and let-60; microarray studies indicate that T24B8.2 is affected by Paraquat; RNA sequencing studies indicate that T24B8.2 is enriched in the seam cell and germ li…
37	47	1240	1275	C18E9.6	WBGene00007686	tomm-40	tomm-40 is an ortholog of human TOMM40 (translocase of outer mitochondrial membrane 40) and TOMM40L (translocase of outer mitochondrial membrane 40 like); tomm-40 is expressed in the pharynx, anal depressor muscle, nervous system, seam cell, intestine, body wall musculature, gonadal sheath cell, and the tail hypodermis; tomm-40 is localized to the mitochondrial membrane.
38	48	1276	1326	C18E9.3	WBGene00004105	szy-20	szy-20 encodes a conserved RNA binding protein; szy-20 functions to negatively regulate centrosome size, duplication, and microtubule-nucleating capacity by limiting the amount of centriolar and pericentriolar material, such as gamma-tubulin and ZYG-1, SPD-2, and SPD-5, at the centrosomes; SZY-20 also plays a role in cytokinesis, centrosome attachment to the nucleus, mitotic metaphase spindle len…
39	51	1327	1385	F49E12.6	WBGene00009899	efl-3	efl-3 encodes a protein with two E2F domains that may be involved in apoptosis.
40	52	1386	1412	D2013.5	WBGene00001134	eat-3	eat-3 encodes a mitochondrial dynamin family member, closely related to bacterial dynamin-like proteins, that is orthologous to human Opa1 (OMIM:203740, mutated in autosomal dominant optic atrophy) and budding yeast Mgm1; eat-3 is required for proper regulation of inner mitochondrial membrane fusion and normal mitochondrial function (oxidative phosphorylation); accordingly, eat-3 is also required…
41	53	1413	1507	C01G6.3	WBGene00007225	C01G6.3	Microarray and RNA sequencing studies indicate that C01G6.3 is affected by Heme, Ethanol, Methylmercury hydroxide, Rotenone, Quercetin, Humic substances, Paraquat, Sirolimus, and Triclosan; tiling array and RNA sequencing studies indicate that C01G6.3 is enriched in the cephalic sheath cell, hypodermis, germ line, gon_male_dtc posterior, gon_male_dtc anterior, Z1.p, Z4.a, Z4, and Z1.
42	54	1508	1546	C02B4.1	WBGene00000082	adt-1	The adt-1 gene encodes a metalloproteinase with disintegrin-like and metalloproteinase with thrombospondin type I motifs (ADAMTS) that is required for male tail morphogenesis.
43	55	1547	1573	F20D1.1	WBGene00008973	F20D1.1	F20D1.1 is an ortholog of human CACFD1 (calcium channel flower domain containing 1); F20D1.1 is expressed in several tissues including the anterior gonad arm.
44	56	1574	1607	C35D10.4	WBGene00000767	coq-8	coq-8 encodes a putative protein kinase orthologous to ABC1 (COQ8) from S. cerevisiae and UbiB from E. coli, and paralogous to C. elegans D2023.6 and its (uncharacterized) eukaryotic orthologs; COQ-8 is required for ubiquinone (coenzyme Q9) biosynthesis and for normally short lifespan; alternative hypotheses for COQ-8's biochemical function are that it is a 2-polyprenylphenol 6-hydroxylase, or th…
45	57	1608	1668	C53B7.1	WBGene00004370	rig-3	rig-3 is expressed in the AMshR, AMshL, certain interneurons, all pharyngeal neurons, coelomocyte, intestine, dorsal nerve cord, and the cholinergic neurons; rig-3 is localized to the axon and the synapse.
46	58	1669	1742	F41C6.1	WBGene00006746	unc-6	unc-6 encodes a netrin orthologous to the human and mouse netrin-1 precursor proteins; UNC-6 functions as a guidance molecule that regulates circumferential axon migrations as well as migration of mesodermal cells, such as the gonadal distal tip cell, along the dorsoventral axis; in addition, UNC-6 mediates anchor cell (AC) invasion by regulating localization of the UNC-40 netrin receptor to the …
47	59	1743	1767	F01E11.1	WBGene00017154	ugt-57	ugt-57 is predicted to have transferase activity, transferring hexosyl groups, based on protein domain information.
48	60	1768	1799	B0403.5	WBGene00015169	B0403.5	RNA sequencing and microarray studies indicate that B0403.5 is affected by D-glucose and 4-bromodiphenyl ether; tiling array and RNA sequencing studies indicate that B0403.5 is enriched in the hypodermis, Z4, and Z1.
49	63	1800	1828	F46H5.7	WBGene00018522	F46H5.7	F46H5.7 is an ortholog of human PRKAB2 (protein kinase AMP-activated non-catalytic subunit beta 2) and PRKAB1 (protein kinase AMP-activated non-catalytic subunit beta 1); microarray, tiling array, and RNA sequencing studies indicate that F46H5.7 is affected by cyc-1, daf-16, aak-2, daf-12, daf-2, glp-1, dpy-21, hlh-30, mir-34, pgl-1, pgl-3, glh-4, glh-1, emb-4, sir-2.1, ain-1, and dpy-10; RNA seq…
50	64	1829	1872	F48E3.1	WBGene00001637	gly-12	gly-12 encodes an experimentally verified UDP-N-acetylglucosamine alpha-3-D-mannoside beta-1,2-N-acetylglucosaminyltransferase I (GnT I), expressed throughout development in many cell types; a deletion allele of gly-12 is phenotypically normal even as a double or triple mutant with gly-13 and gly-14.
51	65	1873	1911	K08A8.2	WBGene00004949	sox-2	sox-2 encodes, by alternative splicing, three isoforms of a putative HMG-box transcription factor orthologous to human SOX1 (OMIM:602148), SOX2 (OMIM:184429, mutated in syndromic anophthalmia), and SOX3 (OMIM:313430, mutated in hypopituitarism), and paralogous to SOX-3; SOX-2 is required for normal embryonic and larval viability, fertility, egg-laying, locomotion, and normally rapid growth; SOX-2…
52	67	1912	1958	C56G3.1	WBGene00016984	npr-8	npr-8 is predicted to have neuropeptide Y receptor activity, based on protein domain information.
53	68	1959	2031	ZK54.2	WBGene00006602	tps-1	tps-1 is predicted to have catalytic activity, based on protein domain information; tps-1 is expressed in the muscle cell, nervous system, reproductive system, intestine, and the body wall musculature.
54	69	2032	2054	T07A9.9	WBGene00020297	nog-1	T07A9.9 encodes a GTPase with similarity to the mammalian CRFG proteins and Saccharomyces cerevisiae nucleolar NOG1 involved in biogenesis of the 60S ribosomal subunit; in C. elegans, T07A9.9 plays a role in regulating growth, development, lifespan, and fat metabolism; T07A9.9::GFP reporter fusions expressed ubiquitously throughout the life cycle and localizes to the nucleus; in intestinal cells,…
55	70	2055	2087	M88.7	WBGene00010909	cisd-3.1	cisd-3.1 is an ortholog of human CISD3 (CDGSH iron sulfur domain 3); cisd-3.1 is predicted to have 2 iron, 2 sulfur cluster binding activity, based on protein domain information.
56	71	2088	2120	F35G12.1	WBGene00009439	mlcd-1	F35G12.1 is orthologous to the human gene MALONYL-COA DECARBOXYLASE (MLYCD; OMIM:606761), which when mutated leads to disease.
57	72	2121	2169	C03A3.1	WBGene00007266	C03A3.1	Microarray, tiling array, and RNA sequencing studies indicate that C03A3.1 is affected by fer-1, daf-16, lin-39, daf-12, emr-1, lem-2, ubc-9, npr-1, dpy-21, pgl-1, pgl-3, glh-4, glh-1, ain-1, and ain-2; RNA sequencing and microarray studies indicate that C03A3.1 is affected by 1-methylnicotinamide, Methylmercuric chloride, Bisphenol S, Resveratrol, Quercetin, Colistin, and Sirolimus; microarray, …
58	73	2170	2237	C34F6.1	WBGene00007938	C34F6.1	C34F6.1 is an ortholog of human TFPI2 (tissue factor pathway inhibitor 2); C34F6.1 is predicted to have serine-type endopeptidase inhibitor activity, based on protein domain information.
59	74	2238	2241	F13D2.1	WBGene00008735	F13D2.1	F13D2.1 is an ortholog of human C4B (complement C4B (Chido blood group)) and members of the Endogenous ligands family including C5 and C3 and PZP like, alpha-2-macroglobulin domain containing family including A2ML1; F13D2.1 is predicted to have endopeptidase inhibitor activity, based on protein domain information.
60	75	2242	2286	W04G3.2	WBGene00012256	lpr-5	lpr-5 encodes one of seven C. elegans proteins related to the lipocalin family of structurally related, low molecular weight, secreted proteins that bind and transport lipophilic molecules and participate in intercellular signaling; loss of lpr-5 function via RNAi results in defects in locomotion, body morphology, larval lethality, and yolk endocytosis; lpr-5 appears to be expressed in the hypode…
61	76	2287	2333	F58A3.2	WBGene00001184	egl-15	egl-15 encodes the sole C. elegans fibroblast growth factor receptor and is orthologous to the vertebrate FGFRs (FGFR1-4); egl-15 is required for several processes including fluid homeostasis and sex myoblast (SM) migration, which is essential for proper development of the egg-laying system; phosphorylation of the SAX-7 L1CAM is dependent upon EGL-15 activity and inhibits colocalization of SAX-7 …
62	77	2334	2357	F59F3.6	WBGene00010335	F59F3.6	RNA sequencing and microarray studies indicate that F59F3.6 is affected by prg-1, wrn-1, mir-34, pgl-1, pgl-3, glh-4, and glh-1; microarray studies indicate that F59F3.6 is affected by Colistin; tiling array and RNA sequencing studies indicate that F59F3.6 is enriched in the male and in neurons including the BAG, dopaminergic, PVD, and OLL neurons.
63	78	2358	2395	K09C8.1	WBGene00003943	pbo-4	pbo-4 encodes a Na+/H+ ion exchanger (NHE) most closely related to mammalian NHE1 that promotes extracellular acidification (and intracellular alkalinization) by catalyzing the electroneutral exchange of one extracellular Na+ ion for one intracellular H+ ion; in C. elegans, PBO-4 functions cell autonomously in the intestine to regulate normal posterior body wall muscle contractions (pBoc) during …
64	79	2396	2420	F47B10.7	WBGene00009818	acbp-3	acbp-3 encodes a highly conserved protein containing a functional acyl-CoA-binding binding domain required for protein stability and ligand binding; mutant contains approximately 30% fewer lipid droplets and 20% less triglycerides; loss of ACBP-3 results in 35-40% reduction in lipid chain unsaturation; ACBP-3::GFP is predominantly expressed in hypodermis, body wall muscles and pharynx.
65	80	2421	2445	T05A10.3	WBGene00011460	ttr-14	RNA sequencing and microarray studies indicate that ttr-14 is affected by Ethanol, Methylmercury hydroxide, Nicotinic acid, Manganese chloride, Sodium arsenite, D-glucose, Resveratrol, Chlorpyrifos, Diazinon, Quercetin, Humic substances, single-walled carbon nanotubes, Paraquat, Benzene, Selenium, and adsorbable organic bromine compounds; proteomic, RNA sequencing, and microarray studies indicate…
66	81	2446	2509	F13E6.6	WBGene00006468	rhgf-1	rhgf-1 encodes an RGS RhoGEF (Regulator of G-protein Signaling Rho Guanine Nucleotide Exchange Factor); RHGF-1 functions within cholingergic motor neurons in one of four G-protein-mediated signaling pathways that control locomotion via regulation of acetylcholine (ACh) release at neuromuscular junctions; in regulating ACh release, RHGF-1 functions downstream of the C. elegans Galpha12 ortholog, G…
67	82	2510	2551	F13E6.1	WBGene00008745	F13E6.1	F13E6.1 is an ortholog of human TPD52L2 (tumor protein D52 like 2), TPD52L3 (tumor protein D52 like 3), RP11-26J3.4, TPD52 (tumor protein D52) and TPD52L1 (tumor protein D52-like 1); F13E6.1 is expressed in the pharynx, nervous system, head, and the tail.
68	85	2552	2606	F45E6.3	WBGene00009726	tbc-13	tbc-13 is an ortholog of human TBC1D13 (TBC1 domain family member 13); tbc-13 is expressed in the hypodermis and the intestine.
69	86	2607	2639	C16D6.2	WBGene00007635	npr-4	npr-4 is an ortholog of human PRLHR (prolactin releasing hormone receptor) and members of the Neuropeptide receptors family including NPY1R; npr-4 is predicted to have neuropeptide Y receptor activity, based on protein domain information; npr-4 is expressed in the nervous system, coelomocyte, intestine, and the rectal gland cell.
70	87	2640	2684	R09A8.5	WBGene00011154	R09A8.5	R09A8.5 is expressed in the anal depressor muscle, hyp11, hyp10, hyp9, hyp8, virR, virL, pharyngeal muscle cell, anal sphincter muscle, and the body wall musculature.
71	89	2685	2741	C30C11.2	WBGene00004460	rpn-3	rpn-3 is an ortholog of human PSMD3 (proteasome 26S subunit, non-ATPase 3); rpn-3 is predicted to have enzyme regulator activity, based on protein domain information; rpn-3 is expressed in the nervous system, head, tail, intestine, rectal gland cell, and the body wall musculature.
72	90	2742	2794	Y105E8B.3	WBGene00013688	riok-2	riok-2 is an ortholog of human RIOK2 (RIO kinase 2); riok-2 is involved in nematode larval development; riok-2 is predicted to have ATP binding activity and protein serine/threonine kinase activity, based on protein domain information.
73	91	2795	2835	Y105E8B.2	WBGene00013687	exoc-8	exoc-8 is an ortholog of human EXOC8 (exocyst complex component 8); exoc-8 is expressed in certain mechanosensory neurons.
74	92	2836	2906	Y105E8A.17	WBGene00013676	ekl-4	ekl-4 is an ortholog of human DMAP1 (DNA methyltransferase 1 associated protein 1); microarray, tiling array, and RNA sequencing studies indicate that ekl-4 is affected by isp-1, sma-2, daf-12, tatn-1, emr-1, lem-2, lin-28, elli-1, pgl-1, pgl-3, glh-4, glh-1, emb-4, dcr-1, dpy-10, mir-243, and gei-8; microarray studies indicate that ekl-4 is affected by Humic substances, single-walled carbon nano…
75	94	2907	2939	F39B2.2	WBGene00006730	uev-1	uev-1 encodes a ubiquitin-conjugating enzyme (UBC or E2) variant that contains the characteristic UBC motif, but lacks the critical active-site cysteine residue necessary for catalytic activity; UEV-1 activity is required cell autonomously for normal trafficking of the GLR-1 glutamate receptor and consequently, for normal locomotory behavior; UEV-1 physically interacts with the UBC-13 ubiquitin c…
76	95	2940	3001	F10G7.5	WBGene00017369	F10G7.5	F10G7.5 is predicted to have transporter activity, based on protein domain information.
77	96	3002	3060	T05A7.7	WBGene00020224	T05A7.7	Tiling array, RNA sequencing, and microarray studies indicate that T05A7.7 is affected by rsr-2, eat-2, clk-1, jmjd-3.1, let-418, chd-3, mir-34, pgl-1, pgl-3, glh-4, glh-1, ain-1, tbx-2, and isp-1; RNA sequencing and microarray studies indicate that T05A7.7 is affected by Rotenone, Paraquat, adsorbable organic bromine compounds, and Sirolimus; microarray, tiling array, and RNA sequencing studies …
78	98	3061	3096	F46E10.9	WBGene00001073	dpy-11	dpy-11 is an ortholog of human TMX4 (thioredoxin related transmembrane protein 4) and TMX1 (thioredoxin related transmembrane protein 1); dpy-11 is involved in cellular protein modification process and functions in cuticle development involved in collagen and cuticulin-based cuticle the molting cycle, positive regulation of growth and post-embryonic body morphogenesis; dpy-11 exhibits protein dis…
79	99	3097	3184	C08H9.2	WBGene00007463	vgln-1	vgln-1 is an ortholog of human HDLBP (high density lipoprotein binding protein); vgln-1 is predicted to have RNA binding activity, based on protein domain information.
80	101	3185	3210	Y37D8A.17	WBGene00012555	npp-25	npp-25 is an ortholog of human TMEM33 (transmembrane protein 33); npp-25 is expressed in the pharynx.
81	104	3211	3245	F41E6.12	WBGene00018293	F41E6.12	RNA sequencing and microarray studies indicate that F41E6.12 is affected by Rotenone, Tunicamycin, D-glucopyranose, Multi-walled carbon nanotubes, D-glucose, Humic substances, single-walled carbon nanotubes, Colistin, and Sirolimus; microarray and tiling array studies indicate that F41E6.12 is enriched in the germline precursor cell and hypodermis and in the PVD and OLL neurons.
82	105	3246	3285	F25G6.6	WBGene00003816	asns-1	asns-1 encodes a predicted asparagine synthase (glutamine-hydrolysing); ASNA-1 is predicted to catalyze the synthesis of L-asparagine from L-aspartate.
83	106	3286	3295	Y48A6B.6	WBGene00012967	kvs-4	kvs-4 is an ortholog of human KCNF1 (potassium voltage-gated channel modifier subfamily F member 1) and KCNS2 (potassium voltage-gated channel modifier subfamily S member 2); kvs-4 is predicted to have voltage-gated potassium channel activity, based on protein domain information; kvs-4 is expressed in the nervous system.
84	108	3296	3383	D2096.4	WBGene00005019	sqv-1	sqv-1 encodes a UDP-glucuronic acid decarboxylase, biochemically active in vitro, that is required for cytokinesis of one-cell embryos and for vulval morphogenesis; SQV-1 is coexpressed with the nucleotide-sugar transporter homolog SQV-7 in in the vulva and in oocytes; SQV-1 colocalizes with SQV-5 and SQV-7 to punctate foci (probably the Golgi apparatus) in the cytoplasm of the vulva, the uterus …
85	109	3384	3404	T06D10.1	WBGene00011531	rsbp-1	rsbp-1 is an ortholog of human RGS7BP (regulator of G-protein signaling 7 binding protein) and RGS9BP (regulator of G-protein signaling 9 binding protein); rsbp-1 is expressed in the muscle cell, pharynx, nervous system, body wall musculature, and the vulva; rsbp-1 is localized to the cell body, the neuron projection and the striated muscle dense body.
86	110	3405	3445	B0353.1	WBGene00015155	B0353.1	Microarray, RNA sequencing, and tiling array studies indicate that B0353.1 is affected by clk-1, emr-1, lem-2, prg-1, lin-35, cox-5B, jmjd-3.1, jmjd-1.2, hsf-1, mes-2, mes-6, pgl-1, pgl-3, glh-4, glh-1, alg-1, alg-2, ain-2, slr-2, and isp-1; microarray studies indicate that B0353.1 is affected by Resveratrol, Atrazine, Chlorpyrifos, Quercetin, Humic substances, single-walled carbon nanotubes, Par…
87	113	3446	3474	M02D8.1	WBGene00019727	zig-12	zig-12 is localized to the endoplasmic reticulum, the sarcomere and the striated muscle dense body.
88	115	3475	3528	C25B8.3	WBGene00000786	cpr-6	cpr-6 is an ortholog of human CTSB (cathepsin B); cpr-6 is predicted to have cysteine-type peptidase activity, based on protein domain information; cpr-6 is localized to the lysosome.
89	116	3529	3610	T14E8.1	WBGene00020504	svh-2	svh-2 is an ortholog of human AXL (AXL receptor tyrosine kinase) and members of the Receptor Tyrosine Kinases family including LMTK2; svh-2 is involved in axon regeneration and positive regulation of MAPK cascade; svh-2 is predicted to have protein tyrosine kinase activity, based on protein domain information; svh-2 is expressed in the muscle cell, pharynx, nervous system, intestine, excretory ce…
90	117	3611	3638	F59F4.3	WBGene00010338	F59F4.3	Microarray, tiling array, and RNA sequencing studies indicate that F59F4.3 is affected by age-1, daf-12, pgrn-1, clk-1, mes-2, mes-6, chd-3, mir-34, pgl-1, pgl-3, glh-4, glh-1, sir-2.1, dcr-1, ain-1, ain-2, and isp-1; microarray studies indicate that F59F4.3 is affected by Aldicarb, Cadmium, and Paraquat; tiling array and microarray studies indicate that F59F4.3 is enriched in the excretory cell …
91	118	3639	3687	F15A2.6	WBGene00004719	sad-1	sad-1 encodes a novel serine/threonine protein kinase; SAD-1 activity is required for several aspects of presynaptic development, including termination of axon outgrowth and presynaptic vesicle clustering, in GABAergic motor neurons and the ASI amphid chemosensory neuron; in addition, SAD-1 functions in a complex with STRD-1, with which it physically interacts in vivo, to regulate axonal-dendriti…
92	119	3688	3714	Y53G8AR.3	WBGene00021811	ral-1	ral-1 is an ortholog of human RALB (RAS like proto-oncogene B) and Rala (RAS like proto-oncogene A); ral-1 is involved in determination of adult lifespan, epidermal growth factor receptor signaling pathway, multivesicular body assembly, positive regulation of vulval development and regulation of exocyst localization; ral-1 is predicted to have GTP binding activity and GTPase activity, based on pr…
93	120	3715	3792	C05D2.10	WBGene00015470	C05D2.10	C05D2.10 is an ortholog of human WDR37 (WD repeat domain 37); microarray, tiling array, and RNA sequencing studies indicate that C05D2.10 is affected by cyc-1, daf-12, tatn-1, emb-4, sir-2.1, and fbf-1; RNA sequencing and microarray studies indicate that C05D2.10 is affected by Rotenone, Humic substances, Paraquat, and Sirolimus; tiling array, RNA sequencing, and microarray studies indicate that …
94	121	3793	3833	F56D2.1	WBGene00018963	ucr-1	ucr-1 is an ortholog of human PMPCB (peptidase, mitochondrial processing beta subunit) and UQCRC1 (ubiquinol-cytochrome c reductase core protein I); ucr-1 is predicted to have catalytic activity and metal ion binding activity, based on protein domain information; ucr-1 is localized to the mitochondrion.
95	122	3834	3864	R02F2.2	WBGene00019832	osg-1	R02F2.2 encodes a guanine nucleotide exchange factor of the Dbl family; R02F2.2 plays a role in aging, and appears to be recruited, under conditions of oxidative stress, to effect loss of neuronal function via dysregulation of RHO-1 GTPase-mediated signaling and subsequent effects on the actin cytoskeleton and actin dynamics; an R02F2.2::GFP reporter fusion is expressed in body wall muscles, head…
96	123	3865	3893	W03A5.7	WBGene00001042	dnj-24	This gene encodes a protein containing a DnaJ ('J') domain.
97	124	3894	3948	T07C4.1	WBGene00011559	umps-1	umps-1 (formerly known as rad-6) encodes an ortholog of the bifunctional mammalian enzyme uridine-5'-monophosphate synthase (UMPS); UMPS-1 catalyzes the conversion of orotic acid to UMP during pyrimidine biosynthesis; C. elegans UMPS-1 demonstrates both the orotate phosphoribosyltransferase and orotidine 5'-monophosphate decarboxylase activities in vitro, that are required for the conversion of o…
98	125	3949	3990	Y48A6B.1	WBGene00012962	dmsr-5	dmsr-5 is an ortholog of human GPR142 (G protein-coupled receptor 142) and GPR139 (G protein-coupled receptor 139); dmsr-5 is predicted to have G-protein coupled peptide receptor activity, based on protein domain information.
99	127	3991	4019	W02G9.2	WBGene00020952	kel-8	kel-8 is an ortholog of human KLHL8 (kelch like family member 8); kel-8 is expressed in the nervous system and the intestine; kel-8 is localized to the neuron projection, the neuronal cell body and the postsynaptic density.
100	128	4020	4064	C25E10.12	WBGene00016101	C25E10.12	C25E10.12 encodes one of three C. elegans metallophoshopesterase that are related to human 239FB, which is encoded by a gene in the 11p13-p14 chromosomal region associated with various tumors and WAGR (Wilms' tumor, aniridia, genitourinary anomalies, and mental retardation) syndrome; large-scale expression studies suggest that C25E10.12 is expressed in a number of different tissues including the …
101	129	4065	4081	R09G11.2	WBGene00003600	nhr-1	nhr-1 encodes a member of the nuclear receptor superfamily; phylogenetic analyses indicate that NHR-1 is a divergent nuclear receptor that likely arose from expansion and diversification of the HNF4 (NR2A) subgroup in C. elegans; nhr-1 reporter gene expression is detected in hypodermal cells from the 3-fold stage of embryogenesis until adulthood, but as loss of nhr-1 activity via mutation or larg…
102	131	4082	4117	F40F8.10	WBGene00004478	rps-9	rps-9 encodes a small ribosomal subunit S9 protein.
103	132	4118	4142	F59E10.1	WBGene00003882	orc-2	orc-2 encodes the C. elegans ortholog of the Orc2 subunit of the origin recognition complex (ORC); by homology, ORC-2 is predicted to function as part of a multi-protein scaffolding complex that regulates initiation of DNA replication; consistent with its predicted role, orc-2 activity is required for proper execution of a number of biological processes including germ cell proliferation and repro…
104	135	4143	4182	R06F6.1	WBGene00000411	cdl-1	cdl-1 encodes a homolog of human hairpin (stem-loop) binding proteins (HBP/SLBP) that bind to the hairpin (stem-loop) structure in the 3' untranslated region (3' UTR) of histone mRNAs, and thus promote histone pre-mRNA processing and translation of mature histone mRNA; CDL-1 is required for normally high levels of histone gene expression, normal cell division during late larval development, embry…
105	136	4183	4242	C11H1.9	WBGene00023500	C11H1.9	C11H1.9 is an ortholog of human RP4-539M6.19 and members of the SEC14 (SEC14) family including SEC14L6; proteomic, microarray, and RNA sequencing studies indicate that C11H1.9 is affected by gld-1, let-7, clk-1, tdp-1, daf-2, mdt-15, blmp-1, mir-34, daf-12, daf-16, dpy-21, pgl-1, pgl-3, glh-4, glh-1, sir-2.1, mir-243, cdk-4, and cyd-1; RNA sequencing and microarray studies indicate that C11H1.9 i…
106	137	4243	4277	T27A10.3	WBGene00000515	ckc-1	ckc-1 encodes a putative ethanolamine or choline kinase, with somewhat more sequence similarity to ethanolamine kinases; CKC-1 is the sole member of a 'C' group of choline/ethanolamine kinases.
107	138	4278	4332	C18B2.3	WBGene00015954	C18B2.3	C18B2.3 is expressed in the anal depressor muscle, body wall musculature, and the vulval muscle.
108	139	4333	4367	C18B2.4	WBGene00015955	C18B2.4	C18B2.4 is an ortholog of human WBP2NL (WBP2 N-terminal like) and Wbp2 (WW domain binding protein 2); microarray and RNA sequencing studies indicate that C18B2.4 is affected by Methylmercuric chloride, D-glucopyranose, D-glucose, Bisphenol A, Cry5B, Chlorpyrifos, Diazinon, Humic substances, and Sirolimus; RNA sequencing and microarray studies indicate that C18B2.4 is enriched in the intestine and…
109	140	4368	4409	C18B2.5	WBGene00015956	C18B2.5	C18B2.5 is predicted to have GTP binding activity, based on protein domain information.
110	141	4410	4439	R11G1.6	WBGene00020012	R11G1.6	R11G1.6 is an ortholog of human C2CD2L (C2CD2 like) and C2CD2 (C2 calcium dependent domain containing 2); R11G1.6 is localized to the plasma membrane and is intracellular.
111	143	4440	4486	C02F12.7	WBGene00015356	tag-278	tag-278 is an ortholog of human FAM184A (family with sequence similarity 184 member A) and FAM184B (family with sequence similarity 184 member B); tag-278 is expressed in the body wall musculature.
112	144	4487	4513	ZK563.4	WBGene00000524	clc-3	clc-3 encodes a claudin homolog that may regulate ion channels; CLC-3 is worm-specific, with a highly divergent sequence weakly similar to mammalian voltage-dependent calcium channel gamma subunits that are known or suspected to prevent epilepsy in vivo (e.g., stargazin; MGI:1316660); claudins are integral membrane proteins with four transmembrane sequences that are found in mammalian tight junct…
113	145	4514	4535	ZK816.1	WBGene00022825	ZK816.1	Microarray and RNA sequencing studies indicate that ZK816.1 is affected by cyc-1, lem-2, let-418, chd-3, mir-34, pgl-1, pgl-3, glh-4, glh-1, and sir-2.1; RNA sequencing and microarray studies indicate that ZK816.1 is affected by Multi-walled carbon nanotubes, D-glucose, and Allantoin; tiling array studies indicate that ZK816.1 is enriched in neurons including the dopaminergic neurons.
114	146	4536	4588	Y34B4A.8	WBGene00021324	Y34B4A.8	Y34B4A.8 is an ortholog of human SH3BP1 (SH3 domain binding protein 1), ARHGAP44 (Rho GTPase activating protein 44) and ARHGAP17 (Rho GTPase activating protein 17); microarray, RNA sequencing, and tiling array studies indicate that Y34B4A.8 is affected by cyc-1, swsn-2.2, mes-2, mes-6, dpy-21, pgl-1, pgl-3, glh-4, glh-1, fog-2, ain-1, tdp-1, and ain-2; microarray studies indicate that Y34B4A.8 is…
115	148	4589	4622	C26B9.5	WBGene00016134	C26B9.5	C26B9.5 is an ortholog of human PRSS16 (protease, serine 16); C26B9.5 is predicted to have serine-type peptidase activity, based on protein domain information; C26B9.5 is localized to the membrane raft.
116	149	4623	4661	C26B9.3	WBGene00016133	C26B9.3	RNA sequencing and microarray studies indicate that C26B9.3 is affected by Ethanol, Methylmercury hydroxide, D-glucose, Neurotoxins, Atrazine, Quercetin, Selenium, Colistin, Dafa#1, adsorbable organic bromine compounds, and Sirolimus; tiling array and RNA sequencing studies indicate that C26B9.3 is enriched in the germline precursor cell, hypodermis, and germ line and in the PLM neurons.
117	150	4662	4702	F35C8.7	WBGene00018037	chtl-1	chtl-1 is an ortholog of human SLC44A2 (solute carrier family 44 member 2) and SLC44A5 (solute carrier family 44 member 5); chtl-1 is expressed in the germ line.
118	152	4703	4704	C25F6.7	WBGene00016106	C25F6.7	C25F6.7 is an ortholog of human ITM2C (integral membrane protein 2C), ITM2A (integral membrane protein 2A) and ITM2B (integral membrane protein 2B); microarray and RNA sequencing studies indicate that C25F6.7 is affected by Aldicarb, 1-methylnicotinamide, D-glucose, Copper sulfate, Paraquat, Colistin, Dafa#1, adsorbable organic bromine compounds, and Sirolimus; RNA sequencing and proteomic studie…
119	153	4705	4756	C25F6.3	WBGene00016103	dpyd-1	dpyd-1 encodes the C. elegans ortholog of human DihydroPYrimidine Dehydrogenase (DPYD), which when mutated leads to thymine-uraciluria (OMIM:274270); DPYD-1 is the first and rate-limiting enzyme for uracil and thymine metabolism to 5,6-dihydrouracil and 5,6-dihydrothymine, respectively, and in humans, functions in metabolism of the anti-cancer pyrimidine antagonist 5-fluorouracil (5-FU); in C. el…
120	154	4757	4759	C25F6.2	WBGene00001006	dlg-1	dlg-1 encodes a MAGUK protein, orthologous to Drosophila Discs large; DLG-1 is physically located at apical adherens junctions in all epithelia and is required for organization of the embryonic gut epithelium into a coherent tube.
121	155	4760	4801	F57B9.10	WBGene00004462	rpn-6.1	rpn-6.1 encodes a non-ATPase subunit of the 19S regulatory complex of the proteasome that affects adult viability, larval viability, embryonic viability, fertility, and osmoregulation.
122	156	4802	4822	F02E9.1	WBGene00008528	F02E9.1	F02E9.1 encodes a divergent ortholog of S. cerevisiae VMA22; like VMA22, F02E9.1 may be required for vacuolar proton-translocating ATPase (V-ATPase) assembly in the endoplasmic reticulum.
123	157	4823	4863	ZC434.2	WBGene00004476	rps-7	rps-7 encodes a small ribosomal subunit S7 protein.
124	158	4864	4889	F55H2.5	WBGene00010131	F55H2.5	F55H2.5 is an ortholog of human CYB561 (cytochrome b561), CYBRD1 (cytochrome b reductase 1) and CYB561A3 (cytochrome b561 family member A3); F55H2.5 is predicted to have metal ion binding activity and oxidoreductase activity, based on protein domain information.
125	159	4890	4938	C39E6.4	WBGene00003377	mls-2	mls-2 encodes a homeodomain protein of the HMX family; during postembryonic development, MLS-2 is required for cell proliferation, cleavage orientation, and fate specification in the mesodermal M lineage; in regulating M lineage proliferation and fate specification, MLS-2 appears to act upstream of CYE-1/cyclin E and HLH-1/CeMyoD, respectively, the latter of which is not expressed in the M lineag…
126	160	4939	4954	K05B2.5	WBGene00003986	mct-4	mct-4 is an ortholog of members of the human SLC (Solute carriers) family including SLC16A3; mct-4 is expressed in all ventral cord neurons, intestine, and the excretory gland cell.
127	161	4955	5002	M03F4.6	WBGene00019759	M03F4.6	Microarray studies indicate that M03F4.6 is affected by Neurotoxins, Sesamin, Quercetin, Colistin, adsorbable organic bromine compounds, Sirolimus, and Ag nanoparticles; RNA sequencing studies indicate that M03F4.6 is enriched in the AFD and PLM neurons.
128	162	5003	5035	ZC8.3	WBGene00022499	set-30	set-30 encodes a divergent ortholog of human SMYD1 (OMIM:606846), SMYD2 (OMIM:610663), and SYMD3 (OMIM:608783); SET-30 is paralogous to SET-10, SET-14, and SET-18; neither set-30(gk314) nor set-30(RNAi) have any obvious phenotypes.
129	163	5036	5073	ZC449.1	WBGene00022611	ZC449.1	RNA sequencing and microarray studies indicate that ZC449.1 is affected by Methylmercury hydroxide, Resveratrol, Quercetin, Colistin, Dafa#1, and Sirolimus; microarray and tiling array studies indicate that ZC449.1 is enriched in the germline precursor cell, hypodermis, and muscle cell and in the PVD, OLL, I5, DA, SAB, and retrovesicular ganglion.
130	164	5074	5133	C42D8.5	WBGene00000039	acn-1	acn-1 encodes an ACE-like protein required for larval development and adult morphogenesis, and probably for cell fusion in larval seam cells; ACN-1 lacks not only the HExxH consensus metallopeptidase motif, but also other active site residues found in the sequence HEAI/VxD of mammalian and insect ACEs; acn-1 is expressed in hypodermal cells, vulval precursor cells, and ray papillae in the male ta…
131	166	5134	5170	Y57G7A.10	WBGene00021973	emc-2	emc-2 is an ortholog of human EMC2 (ER membrane protein complex subunit 2); emc-2 is expressed in the intestine and the rectal gland cell; emc-2 is localized to the sarcoplasmic reticulum.
132	167	5171	5216	Y42A5A.4	WBGene00012779	cdkl-1	cdkl-1 is an ortholog of human CDKL4 (cyclin dependent kinase like 4) and CDKL1 (cyclin dependent kinase like 1); cdkl-1 is predicted to have ATP binding activity and protein kinase activity, based on protein domain information; cdkl-1 is localized to the ciliary transition zone.
133	168	5217	5261	F58F12.1	WBGene00019061	F58F12.1	F58F12.1 encodes the delta subunit of the soluble, catalytic F1 portion of ATP synthase (mitochondrial respiratory chain [MRC] complex V); RNAi experiments indicate that F58F12.1 activity is essential for embryonic and larval development, as well as for reproduction and normal rates of growth and development.
134	169	5262	5287	C30B5.4	WBGene00016245	C30B5.4	C30B5.4 is an ortholog of human RBMX2 (RNA binding motif protein, X-linked 2); C30B5.4 is predicted to have nucleic acid binding activity, based on protein domain information.
135	170	5288	5350	Y71H2AM.9	WBGene00022174	Y71H2AM.9	Y71H2AM.9 is an ortholog of human SLC30A9 (solute carrier family 30 member 9); Y71H2AM.9 is predicted to have cation transmembrane transporter activity, based on protein domain information.
136	172	5351	5408	C04A11.4	WBGene00000074	adm-2	adm-2 encodes a protein containing a snake venom disintegrin-domain and a metalloprotease-like domain (i.e., a protein of the ADAM family); like ADM-1, ADM-2 is homologous to a mammalian sperm glycoprotein (PH-30/fertilin) implicated in sperm-egg fusion, and ADM-2 might thus be a fusogenic protein mediating the merging of plasma membranes during development.
137	174	5409	5455	C40C9.5	WBGene00006412	nlg-1	nlg-1 encodes the sole C. elegans neuroligin homolog; nlg-1 activity is required for a subset of sensory behaviors and sensory processing, and for normal sensitivity to oxidative stress and mercury compounds; NLG-1 is expressed in a variety of neurons, including sensory, motor, and interneurons, and localizes to synaptic regions.
138	175	5456	5461	Y12A6A.1	WBGene00012439	Y12A6A.1	Y12A6A.1 is localized to the membrane raft.
139	176	5462	5553	Y24F12A.2	WBGene00012497	ragc-1	ragc-1 is an ortholog of human RRAGC (Ras related GTP binding C) and RRAGD (Ras related GTP binding D); ragc-1 is involved in determination of adult lifespan and regulation of autophagosome assembly; ragc-1 is predicted to have GTP binding activity, based on protein domain information; ragc-1 is expressed in the intestine.
140	181	5554	5559	K02E10.8	WBGene00006365	syg-1	syg-1 encodes a novel transmembrane protein that is a member of the immunoglobulin superfamily of proteins; during larval development, SYG-1 activity is required cell autonomously within the HSNL neuron to specify proper synaptic specificity with its targets, such as vulval muscles and the VC neuron; in regulating synapse formation, SYG-1 acts as a receptor for a second immunoglobulin superfamily…
141	183	5560	5568	R04B3.1	WBGene00019866	R04B3.1	RNA sequencing and microarray studies indicate that R04B3.1 is affected by blmp-1, ubc-9, clk-1, mir-34, daf-12, daf-16, dpy-21, set-4, pgl-1, pgl-3, glh-4, glh-1, and sir-2.1; RNA sequencing and microarray studies indicate that R04B3.1 is affected by Ethanol, Methylmercury hydroxide, Rotenone, Manganese chloride, Multi-walled carbon nanotubes, and Colistin.
142	185	5569	5587	C43H6.7	WBGene00016620	dhhc-9	dhhc-9 is an ortholog of human ZDHHC16 (zinc finger DHHC-type containing 16); microarray and RNA sequencing studies indicate that dhhc-9 is affected by lin-15B, clk-1, swsn-2.2, chd-3, pgl-1, pgl-3, glh-4, glh-1, alg-1, alg-2, sir-2.1, ain-1, ain-2, and slr-2; microarray studies indicate that dhhc-9 is affected by Atrazine and Paraquat; tiling array, RNA sequencing, and microarray studies indicat…
143	187	5588	5613	AH9.4	WBGene00015000	AH9.4	AH9.4 is an ortholog of human GPR84 (G protein-coupled receptor 84), MCHR2 (melanin concentrating hormone receptor 2), KISS1R (KISS1 receptor), RXFP4 (relaxin/insulin like family peptide receptor 4) and members of the GALR (Galanin receptors) family including GALR1 and Leukotriene receptors family including CYSLTR1; AH9.4 is predicted to have G-protein coupled receptor activity, based on protein …
144	189	5614	5671	T14F9.1	WBGene00020507	vha-15	vha-15 encodes an ortholog of subunit H of the cytoplasmic (V1) domain of vacuolar proton-translocating ATPase (V-ATPase); VHA-15 and VHA-18 are co-orthologs; VHA-15, along with VHA-2 and probably all V-ATPase subunits, is required for systemic RNAi, probably during endocytotic RNAi uptake; VHA-15 is a predicted cytosolic stator (stalk) component; neurons).
145	191	5672	5683	F36D4.5	WBGene00018090	F36D4.5	F36D4.5 is an ortholog of human DESI2 (desumoylating isopeptidase 2); F36D4.5 is expressed in the pharynx, nervous system, reproductive system, pharyngeal-intestinal valve, intestine, and the rectal gland cell.
146	192	5684	5707	K03A11.5	WBGene00010522	K03A11.5	RNA sequencing and microarray studies indicate that K03A11.5 is affected by Bisphenol S, Resveratrol, Sirolimus, and Allantoin; microarray, tiling array, and RNA sequencing studies indicate that K03A11.5 is enriched in the intestine and in the PVD, OLL, DA, VA, and dopaminergic neurons.
147	193	5708	5719	K03A11.2	WBGene00010520	cpx-2	cpx-2 is predicted to have syntaxin binding activity, based on protein domain information; cpx-2 is expressed in the nervous system and the coelomocyte.
148	194	5720	5754	F17H10.3	WBGene00008927	snx-17	snx-17 is an ortholog of human SNX31 (sorting nexin 31) and SNX17 (sorting nexin 17); snx-17 is predicted to have phosphatidylinositol binding activity, based on protein domain information.
149	195	5755	5792	B0563.6	WBGene00015263	B0563.6	B0563.6 is an ortholog of human GPR142 (G protein-coupled receptor 142) and GPR139 (G protein-coupled receptor 139); B0563.6 is predicted to have G-protein coupled receptor activity, based on protein domain information.
150	196	5793	5855	ZK430.8	WBGene00022743	mlt-7	mlt-7 encodes an animal heme peroxidase; MLT-7 is required for formation of the C. elegans cuticle and normal molting; specifically, MLT-7 functions in combination with BLI-3/DUOX for proper cross-linking of cuticular collagens; when expressed in vitro, MLT-7 exhibits peroxidase activity; MLT-7 is expressed in the hypodermis, which synthesizes the cuticle, at each larval molt.
151	197	5856	5874	R186.3	WBGene00011306	R186.3	R186.3 is an ortholog of human SRPRB (SRP receptor beta subunit); R186.3 is predicted to have GTP binding activity, based on protein domain information.
152	198	5875	5889	R186.6	WBGene00011307	mpst-7	mpst-7 is an ortholog of human tst (thiosulfate sulfurtransferase) and MPST (mercaptopyruvate sulfurtransferase); microarray studies indicate that mpst-7 is affected by Resveratrol and Sirolimus; tiling array, RNA sequencing, and microarray studies indicate that mpst-7 is enriched in the coelomocytes, hypodermis, germ line, intestine, and male-specific tissues.
153	199	5890	5923	T07F10.4	WBGene00011590	bus-19	bus-19 encodes an ancient but unfamiliar transmembrane protein required for colonization by Microbacterium nematophilum and the tail-swelling response to M. nematophilum infection, as well as for cuticle integrity and traction during movement, normal alae and body shape, dauer formation, normally rapid growth, and larval viability; BUS-19 (along with Y71A12C.2) is orthologous to human TMEM41A, an…
154	200	5924	5961	R11.1	WBGene00011226	slc-25A21	slc-25A21 is an ortholog of human SLC25A21 (solute carrier family 25 member 21); RNA sequencing and microarray studies indicate that slc-25A21 is affected by Rotenone, Atrazine, Chlorpyrifos, Diazinon, Humic substances, single-walled carbon nanotubes, Paraquat, and Sirolimus; tiling array and RNA sequencing studies indicate that slc-25A21 is enriched in the excretory cell, hypodermis, and germ li…
155	201	5962	6057	F35B12.6	WBGene00009386	tag-290	tag-290 is an ortholog of human TFPI2 (tissue factor pathway inhibitor 2) and TFPI (tissue factor pathway inhibitor); tag-290 is predicted to have serine-type endopeptidase inhibitor activity, based on protein domain information; tag-290 is expressed in the pharynx and the arcade cell.
156	202	6058	6079	F35B12.10	WBGene00009389	F35B12.10	F35B12.10 is an ortholog of human GREM2 (gremlin 2, DAN family BMP antagonist); RNA sequencing and microarray studies indicate that F35B12.10 is affected by eat-2, emr-1, lem-2, daf-16, cox-5B, jmjd-3.1, jmjd-1.2, mir-34, pgl-1, pgl-3, glh-4, glh-1, fog-2, and emb-4; RNA sequencing studies indicate that F35B12.10 is enriched in the intestine.
157	203	6080	6138	Y71H2B.3	WBGene00022193	ppfr-4	ppfr-4 encodes the C. elegans ortholog of TAP42, a protein phosphatase 2A (PP2A) regulatory subunit; ppfr-4(RNAi) in wild-type animals results in fertility defects in F1 hermaphrodites, who exhibit a 90-95% decrease in the total number of eggs laid.
158	204	6139	6186	F22A3.5	WBGene00017690	ceh-60	ceh-60 encodes one of three C. elegans homeodomain proteins (CEH-20, CEH-40, and CEH-60) homologous to Extradenticle (Exd/Pbx); loss of ceh-60 activity via large-scale RNAi results in reduced fat content, sterility, and variable embryonic lethality.
159	207	6187	6232	F55E10.7	WBGene00018886	npr-28	npr-28 is predicted to have G-protein coupled receptor activity, based on protein domain information.
160	210	6233	6257	F08F1.5	WBGene00000422	ced-8	The ced-8 gene encodes a homolog of the human putative membrane transporter XK; ced-8 is required for apoptosis to occur with normal speed during embryonic development.
161	211	6258	6291	F08F1.7	WBGene00006472	tag-123	tag-123 is an ortholog of human TM9SF2 (transmembrane 9 superfamily member 2); tag-123 is expressed in the pharyngeal muscle cell, hypodermis, nervous system, head, reproductive system, and the intestine.
162	212	6292	6296	F08F1.8	WBGene00006649	tth-1	tth-1 encodes a thymosin beta ortholog that contains four functionally distinct thymosin beta repeats; in vitro, TTH-1 binds multiple actin monomers as well as filamentous actin suggesting that, as its homology predicts, TTH-1 plays a direct role in regulating actin polymerization and cytoskeletal organization in C. elegans; consistent with this, loss of tth-1 activity via a deletion mutation tha…
163	213	6297	6337	C33G3.3	WBGene00007903	lgc-21	lgc-21 is predicted to have extracellular ligand-gated ion channel activity, based on protein domain information.
164	214	6338	6368	ZK856.7	WBGene00014108	ZK856.7	RNA sequencing and microarray studies indicate that ZK856.7 is affected by Rotenone, Deoxyglucose, Fluoranthene, Diazinon, Paraquat, and Sirolimus; RNA sequencing and microarray studies indicate that ZK856.7 is enriched in the amphid sheath cell, muscle cell, and intestine.
165	216	6369	6418	W01C8.6	WBGene00000295	cat-1	cat-1 encodes a synaptic vesicular monoamine transporter required for the presence of dopamine and serotonin in nerve terminals, for the normal slowing of worms on a bacterial lawn (versus clean agar), for faster pharyngeal pumping on food, and for a normally (high) rate of egg-laying.
166	217	6419	6458	T21F4.1	WBGene00020658	T21F4.1	T21F4.1 is orthologous to the human gene Arginase Type I Erythroid Variant (ARG1), which contributes most of the arginase activity in the liver.
167	218	6459	6496	F14D12.6	WBGene00006411	octr-1	octr-1 encodes a predicted G-protein-coupled seven-transmembrane domain biogenic amine receptor; OCTR-1, along with SER-3, plays a role in antagonistically modulating aversive behavior mediated by ASH neuronal signalling, with OCTR-1 signalling mediated by GOA-1 (G (o); OCTR-1 also plays a role in regulating the innate immune response and the unfolded protein response; an OCTR-1::GFP fusion prote…
168	219	6497	6525	C02B8.4	WBGene00001953	hlh-8	The hlh-8 gene encodes a helix-loop-helix protein required for normal muscle development, and hence for normal defecation and egg-laying.
169	221	6526	6582	F08B12.2	WBGene00004197	prx-12	prx-12 is an ortholog of human Pex12 (peroxisomal biogenesis factor 12); prx-12 is involved in nematode larval development and peroxisome organization; prx-12 is predicted to have protein C-terminus binding activity and zinc ion binding activity, based on protein domain information.
170	222	6583	6625	F08B12.3	WBGene00004831	slo-2	slo-2 encodes a high conductance, sodium-activated potassium channel; when expressed in Xenopus oocytes, SLO-2 exhibits a synergistic dependence on both chloride and calcium ions for activation; expression of a dominant negative SLO-2 mutant can interfere with activity of SLO-1, a second high conductance potassium channel, suggesting that the two channels can form functional heteromultimers; a SL…
171	223	6626	6668	F29G6.2	WBGene00009258	ccdc-149	ccdc-149 is an ortholog of human CCDC149 (coiled-coil domain containing 149); ccdc-149 is expressed in the nervous system.
172	224	6669	6707	T04F8.4	WBGene00011443	cutl-11	Tiling array, microarray, and RNA sequencing studies indicate that cutl-11 is affected by hpl-2, clk-1, jmjd-1.2, blmp-1, dpy-21, mir-34, pgl-1, pgl-3, glh-4, glh-1, and mir-243; RNA sequencing and microarray studies indicate that cutl-11 is affected by 1-methylnicotinamide, Methylmercuric chloride, Quercetin, Colistin, and Allantoin; RNA sequencing studies indicate that cutl-11 is enriched in th…
173	225	6708	6749	T04F8.1	WBGene00011440	sfxn-1.5	sfxn-1.5 is an ortholog of human SFXN3 (sideroflexin 3) and SFXN1 (sideroflexin 1); sfxn-1.5 is predicted to have ion transmembrane transporter activity, based on protein domain information.
174	226	6750	6797	Y102A11A.5	WBGene00022415	Y102A11A.5	Microarray and RNA sequencing studies indicate that Y102A11A.5 is affected by Aldicarb, Methylmercury hydroxide, 1-methylnicotinamide, Nicotinic acid, Manganese chloride, Mianserin, Quercetin, Dafa#1, adsorbable organic bromine compounds, and Sirolimus; tiling array and RNA sequencing studies indicate that Y102A11A.5 is enriched in the hypodermis and intestine and in the PLM neurons.
175	227	6798	6894	Y102A11A.8	WBGene00022418	igcm-4	igcm-4 is an ortholog of human FGFRL1 (fibroblast growth factor receptor-like 1); microarray and RNA sequencing studies indicate that igcm-4 is affected by cyc-1, pgrn-1, ubc-9, wdr-5.1, jmjd-3.1, jmjd-1.2, daf-2, rbr-2, mir-60, pgl-1, pgl-3, glh-4, glh-1, morc-1, dcr-1, ain-1, ain-2, and isp-1; RNA sequencing and microarray studies indicate that igcm-4 is affected by 1-methylnicotinamide, Methyl…
176	228	6895	6941	B0410.2	WBGene00015171	vang-1	vang-1 encodes an ortholog of Drosophila STRABISMUS/VAN GOGH; vang-1 enables Wnt-directed planar cell polarity; VANG-1 is required for the fully asymmetrical division of B.a versus B.p cells, though this requirement is quantitatively weak; vang-1 also negatively regulates adult lifespan via the DAF-2/IGFR insulin signaling pathway, and also plays a role in thermal tolerance and response to oxidat…
177	229	6942	6997	Y71H10B.1	WBGene00022201	Y71H10B.1	Y71H10B.1 is an ortholog of human NT5C2 (5'-nucleotidase, cytosolic II) and NT5DC4 (5'-nucleotidase domain containing 4); Y71H10B.1 is expressed in the pharynx, anal depressor muscle, hypodermis, nervous system, tail, reproductive system, intestine, and the body wall musculature.
178	230	6998	7046	C14A11.7	WBGene00006055	ssr-2	ssr-2 is an ortholog of human RASD1 (ras related dexamethasone induced 1) and RASD2 (RASD family member 2); ssr-2 is predicted to have GTP binding activity and GTPase activity, based on protein domain information.
179	231	7047	7100	T14G11.1	WBGene00020510	T14G11.1	Microarray, tiling array, and RNA sequencing studies indicate that T14G11.1 is affected by clk-1, daf-12, jmjd-3.1, jmjd-1.2, let-418, chd-3, mir-34, pgl-1, pgl-3, glh-4, glh-1, mir-35, alg-1, emb-4, sir-2.1, dcr-1, ain-2, and fbf-1; RNA sequencing and microarray studies indicate that T14G11.1 is affected by Rotenone, Atrazine, Cry5B, Diazinon, Humic substances, Paraquat, Sirolimus, and Allantoin…
180	232	7101	7120	T14G11.3	WBGene00020511	immt-1	immt-1 is an ortholog of human IMMT (inner membrane mitochondrial protein); immt-1 is involved in cristae formation, mitochondrion morphogenesis and response to reactive oxygen species; immt-1 is localized to the mitochondrial proton-transporting ATP synthase complex.
181	233	7121	7157	F54G2.1	WBGene00018837	F54G2.1	F54G2.1 is an ortholog of human BAIAP3 (BAI1 associated protein 3); F54G2.1 is expressed in the nervous system, intestine, and the excretory gland cell.
182	234	7158	7205	T03G6.3	WBGene00020195	T03G6.3	T03G6.3 encodes a protein homologous to human ENPP6 (nucleotide pyrophosphatase/phosphodiesterase 6); T03G6.3 fusion proteins are expressed in body wall and vulval muscles and localize dynamically to the I-bands of bodywall muscle sarcomeres; T03G6.3 activity is required for wild-type levels of PGL-1::GFP in P granules of F1 embryos.
183	235	7206	7245	F52H2.7	WBGene00018719	F52H2.7	F52H2.7 is an ortholog of human C2CD5 (C2 calcium dependent domain containing 5); RNA sequencing and microarray studies indicate that F52H2.7 is affected by eat-2, nhr-62, prg-1, htz-1, csr-1, npr-1, ifg-1, mir-34, pgl-1, pgl-3, glh-4, glh-1, and vit-2; microarray studies indicate that F52H2.7 is affected by Resveratrol and Humic substances; tiling array, RNA sequencing, and microarray studies in…
184	237	7246	7246	K01A12.3	WBGene00019287	K01A12.3	K01A12.3 is an ortholog of members of the human G protein-coupled receptors, Class A orphans family including GPR39, NTSR (Neurotensin receptors) family including NTSR2, Peptide receptors family including MLNR and NMUR (Neuromedin U receptors) family including NMUR2; microarray and RNA sequencing studies indicate that K01A12.3 is affected by wdr-5.1, csr-1, mir-34, and let-60; RNA sequencing stud…
185	238	7246	7281	C03C10.3	WBGene00004392	rnr-2	rnr-2 encodes the small subunit of ribonucleotide reductase; by homology, RNR-2 is predicted to function in deoxyribonucleotide biosynthesis; in C. elegans rnr-2 is an essential gene whose activity is required for reproduction and embryonic development.
186	239	7282	7339	Y55B1BM.1	WBGene00021910	stim-1	stim-1 encodes an ortholog of STIM1, a putative calcium sensor of the endoplasmic reticulum thought to regulate store-operated calcium entry; stim-1 is required for LIN-3-induced sheath cell contractions, and thus for ovulation and fertility; like stim-1(RNAi) animals, animals expressing constitutively active transgenic STIM-1 are sterile, but unlike stim-1(RNAi), they also defecate abnormally (w…
187	240	7340	7356	Y50D7A.6	WBGene00002230	klp-20	klp-20 encodes one of 19 C. elegans kinesin-like proteins; KLP-20, along with KLP-11 and KAP-1, is a component of heterotrimeric kinesin-II that cooperates with OSM-3 motors to facilitate anterograde intraflagellar transport essential for formation of sensory neuron cilia.
188	245	7357	7380	F41E7.3	WBGene00009619	npr-6	npr-6 is an ortholog of human NPY1R (neuropeptide Y receptor Y1), NPY2R (neuropeptide Y receptor Y2) and NPY4R (neuropeptide Y receptor Y4); npr-6 is predicted to have neuropeptide Y receptor activity, based on protein domain information; npr-6 is expressed in the nervous system.
189	246	7381	7415	ZK813.4	WBGene00022823	ZK813.4	Microarray and RNA sequencing studies indicate that ZK813.4 is affected by sma-2, sma-4, emr-1, lem-2, tdp-1, jmjd-3.1, jmjd-1.2, hsf-1, mir-34, pgl-1, pgl-3, glh-4, glh-1, and emb-4; microarray studies indicate that ZK813.4 is affected by Diazinon; tiling array and RNA sequencing studies indicate that ZK813.4 is enriched in the body wall muscle cell, ventral nerve cord, and muscle cell and in ne…
190	248	7416	7459	C12D12.2	WBGene00001620	glt-1	glt-1 encodes a predicted plasma membrane glutamate transporter that is functional when expressed in Xenopus oocytes; expressed in the M3 pharyngeal neuron, the male tail, some anterior hypodermal cells, and in cells in the terminal bulb of the pharynx.
191	249	7460	7472	C12D12.5	WBGene00015716	sox-4	sox-4 is an ortholog of human Sox14 (SRY-box 14) and Sox15 (SRY-box 15) and members of the SOX (SRY-boxes) family including SOX9; sox-4 is involved in innate immune response; sox-4 is expressed in the nervous system.
192	250	7473	7503	F56B6.5	WBGene00006864	npr-16	npr-16 encodes a G protein-coupled receptor that is most similar to the mammalian somatostatin receptors; npr-16 was first identified in molecular analyses of gene products linked to the vitellogenin (vit) loci on the X chromosome; npr-16 mRNA is expressed weakly in adult hermaphrodites.
193	251	7504	7553	F01F1.6	WBGene00000115	alh-9	alh-9 is an ortholog of human ALDH7A1 (aldehyde dehydrogenase 7 family member A1); alh-9 is predicted to have oxidoreductase activity, based on protein domain information; alh-9 is expressed in the seam cell and the ABa.
194	252	7554	7599	C43C3.3	WBGene00001123	dyf-7	dyf-7 encodes a protein containing a single-pass transmembrane domain, a small cytoplasmic domain, and a large extra-cellular/luminal domain related to that of zona pellucida (ZP) proteins, components of the matrix surrounding vertebrate oocytes to which sperm bind; dyf-7 is required for anchoring dendritic tips during cell body migration: in dyf-7 embryos, neurons are born at the proper position…
195	253	7600	7641	R04F11.5	WBGene00011017	R04F11.5	R04F11.5 is an ortholog of human C19orf52; R04F11.5 is expressed in the pharynx, anal depressor muscle, nervous system, reproductive system, pharyngeal-intestinal valve, and the body wall musculature; R04F11.5 is localized to the endoplasmic reticulum.
196	254	7642	7746	R160.7	WBGene00003084	lst-2	lst-2 is an ortholog of human ZFYVE28 (zinc finger FYVE-type containing 28); lst-2 is predicted to have metal ion binding activity, based on protein domain information.
197	255	7747	7809	C07A12.7	WBGene00015561	C07A12.7	C07A12.7 is an ortholog of human TOM1L2 (target of myb1 like 2 membrane trafficking protein) and TOM1 (target of myb1 membrane trafficking protein); RNA sequencing and microarray studies indicate that C07A12.7 is affected by 1-methylnicotinamide, Cry5B, Humic substances, and Sirolimus; RNA sequencing and microarray studies indicate that C07A12.7 is enriched in the intestine and in neurons.
198	256	7810	7836	C07A12.3	WBGene00003628	nhr-35	nhr-35 is an ortholog of human HNF4A (hepatocyte nuclear factor 4 alpha) and HNF4G (hepatocyte nuclear factor 4 gamma); nhr-35 is predicted to have DNA binding transcription factor activity, sequence-specific DNA binding activity, steroid hormone receptor activity, and zinc ion binding activity, based on protein domain information; nhr-35 is expressed in the intestine.
199	257	7837	7863	C05E11.3	WBGene00015494	C05E11.3	C05E11.3 is an ortholog of human LAPTM4B (lysosomal protein transmembrane 4 beta), LAPTM5 (lysosomal protein transmembrane 5) and LAPTM4A (lysosomal protein transmembrane 4 alpha); RNA sequencing and microarray studies indicate that C05E11.3 is affected by 1-methylnicotinamide, Methylmercuric chloride, Resveratrol, Quercetin, Paraquat, and Colistin; microarray, tiling array, and RNA sequencing st…
200	258	7864	7910	K02G10.3	WBGene00019345	tmem-135	tmem-135 is an ortholog of human TMEM135 (transmembrane protein 135); tmem-135 is involved in determination of adult lifespan, positive regulation of gene expression, positive regulation of lipid storage, positive regulation of mitochondrial membrane potential, response to cold and response to food; tmem-135 is expressed in the pharynx, epithelial system, and the intestine; tmem-135 is localized …
201	261	7911	7955	F55D10.4	WBGene00018879	F55D10.4	Tiling array, RNA sequencing, and microarray studies indicate that F55D10.4 is affected by daf-12, htz-1, dpy-21, pgl-1, pgl-3, glh-4, glh-1, hrde-1, ain-1, and ain-2; microarray, tiling array, and RNA sequencing studies indicate that F55D10.4 is enriched in the ventral nerve cord and in neurons including the PVD, OLL, AVE, dopaminergic, GABAergic, AFD, and ASER neurons.
202	263	7956	8009	F10E7.7	WBGene00004447	rpl-33	rpl-33 encodes a large ribosomal subunit L35a protein.
203	264	8010	8082	F10E7.8	WBGene00017349	farl-11	farl-11 is an ortholog of human STRIP2 (striatin interacting protein 2) and STRIP1 (striatin interacting protein 1); FARL-11 is required for normal ER dynamics and the membrane localization of GLP-1 in the germline; translation of farl-11 mRNA in the mitotic germline is promoted by PUF-8; FARL-11::GFP expressed under the endogenous promoter and 3' UTR localizes to endoplasmic reticulum and the nu…
204	265	8083	8137	ZK1127.5	WBGene00022852	ZK1127.5	ZK1127.5 is an ortholog of human RCL1 (RNA terminal phosphate cyclase like 1); ZK1127.5 is predicted to have catalytic activity, based on protein domain information; ZK1127.5 is expressed in the intestine and the rectal gland cell.
205	266	8138	8185	T10B5.5	WBGene00020391	cct-7	cct-7 encodes a putative eta subunit of the eukaryotic cytosolic ('T complex') chaperonin, orthologous to human CCT7 (OMIM:605140); CCT-7 is expressed in most, if not all, tissues; in mass RNAi assays, CCT-7 is required for normal transgene repression and subcellular localization, embryonic and larval viability, fertility, vulval development, and normal locomotion.
206	267	8186	8229	F18G5.3	WBGene00001674	gpa-12	gpa-12 encodes a member of the G protein alpha subunit family of heterotrimeric GTPases that is orthologous to members of the mammalian Galpha G12/G13 family; GPA-12 activity is required for antifungal innate immunity and genetic analyses indicate that GPA-12 functions upstream of phospholipase Cs PLC-3 and EGL-8 as well as the TPA-1 protein kinase C in this process; genetic analyses also suggest…
207	268	8230	8255	B0416.3	WBGene00015179	B0416.3	RNA sequencing and microarray studies indicate that B0416.3 is affected by jmjd-3.1, mir-34, unc-39, mir-35, dcr-1, daf-2, tbx-2, ain-2, and nuo-6; RNA sequencing and microarray studies indicate that B0416.3 is affected by Rotenone, adsorbable organic bromine compounds, and Sirolimus; tiling array, RNA sequencing, and microarray studies indicate that B0416.3 is enriched in the ventral nerve cord …
208	270	8256	8257	T20B5.2	WBGene00020595	T20B5.2	Microarray and RNA sequencing studies indicate that T20B5.2 is affected by cyc-1, lin-15B, wdr-23, nhr-62, eat-2, emr-1, lem-2, clk-1, glp-1, rbr-2, dpy-21, mir-34, pgl-1, pgl-3, glh-4, glh-1, mir-35, tax-6, and tbx-2; microarray studies indicate that T20B5.2 is affected by Tunicamycin, Diazinon, single-walled carbon nanotubes, Dafa#1, and Allantoin; tiling array studies indicate that T20B5.2 is …
209	271	8258	8304	ZK899.2	WBGene00014141	ZK899.2	ZK899.2 is expressed in the buccal cavity, rectum, and the vulva.
210	272	8305	8329	F22D6.4	WBGene00009051	nduf-6	F22D6.4 encodes an NDUFS6/13 kDa subunit of the mitochondrial NADH dehydrogenase (ubiquinone) complex (complex I); F22D6.4 is required for oxidative phosphorylation and for resistance to volatile anesthetics.
211	273	8330	8389	T24A11.3	WBGene00006591	toh-1	toh-1 encodes an astacin-like metalloprotease; TOH-1 is predicted to function as a secreted protease; experiments that specifically assessed toh-1's role in molting indicate that toh-1(RNAi) causes no abnormal phenotypes.
212	275	8390	8412	ZK287.2	WBGene00013963	sulp-8	sulp-8 encodes one of eight C. elegans members of the sulfate permease family of anion transporters; by homology, SULP-8 is predicted to function as an anion transporter that regulates cellular pH and volume via transmembrane movement of electrolytes and fluids; a SULP-8::GFP fusion is expressed in the basolateral membrane of the excretory cell, intestine, and rectal gland cells.
213	276	8413	8470	F10D7.1	WBGene00017338	F10D7.1	F10D7.1 is an ortholog of human TRHR (thyrotropin releasing hormone receptor); F10D7.1 is predicted to have G-protein coupled receptor activity, based on protein domain information.
214	277	8471	8472	B0302.5	WBGene00015122	B0302.5	Microarray and RNA sequencing studies indicate that B0302.5 is affected by cyc-1, wdr-23, eat-2, wrn-1, htz-1, glp-1, npr-1, cox-5B, hyl-2, rbr-2, let-418, chd-3, daf-12, dpy-21, pgl-1, pgl-3, glh-4, glh-1, fog-2, and nuo-6; RNA sequencing and microarray studies indicate that B0302.5 is affected by Rotenone, Chlorpyrifos, Diazinon, Humic substances, Paraquat, Colistin, and Sirolimus; tiling array…
215	278	8473	8498	T23C6.5	WBGene00020727	npr-21	npr-21 is an ortholog of human GPR84 (G protein-coupled receptor 84), MCHR2 (melanin concentrating hormone receptor 2), KISS1R (KISS1 receptor), RXFP4 (relaxin/insulin like family peptide receptor 4) and members of the GALR (Galanin receptors) family including GALR1 and Leukotriene receptors family including CYSLTR1; npr-21 is predicted to have G-protein coupled receptor activity, based on protei…
216	279	8499	8531	T28H10.3	WBGene00012144	T28H10.3	T28H10.3 is an ortholog of human LGMN (legumain); T28H10.3 is predicted to have peptidase activity, based on protein domain information.
217	281	8532	8565	Y48D7A.2	WBGene00001461	flp-18	flp-18 encodes the only FMRFamide-related neuropeptide (FaRP) encoded by the C. elegans genome, other than flp-21, that activates the solitary (215V) form of NPR-1 in Xenopus oocytes; in addition, FLP-18 can activated the social (215F) form of NPR-1 in pharyngeal assays; FLP-18 is expressed in the interneurons AVA, AIY and RIG, the motor neuron RIM and the pharyngeal neurons M2 and M3.
218	282	8566	8585	M02F4.8	WBGene00000175	aqp-7	aqp-7 encodes an aquaglyceroporin whose expression in Xenopus oocytes increases either water or glycerol permeability five- to seven-fold; AQP-7 has no function in mass RNAi assays, perhaps reflecting genetic redundancy with its several paralogs; AQP-7 is expressed in muscle punctae (perhaps focal adhesions).
219	283	8586	8641	C33D12.6	WBGene00016344	rsef-1	rsef-1 is an ortholog of human RASEF (RAS and EF-hand domain containing); rsef-1 is predicted to have GTP binding activity, GTPase activity, and calcium ion binding activity, based on protein domain information; rsef-1 is expressed in the g1, spermathecal-uterine junction, and the uterus.
220	284	8642	8707	F52E4.1	WBGene00018701	pccb-1	F52E4.1 is orthologous to the human gene PROPIONYL-CoA CARBOXYLASE, BETA SUBUNIT (PCCB; OMIM:232050), which when mutated leads to propionicacidemia; F52E4.1 protein is predicted to be mitochondrial.
221	285	8708	8755	K10B3.6	WBGene00019612	gpcp-1	gpcp-1 encodes one of two C. elegans proteins orthologous to mammalian glycerophosphocholine phosphodiesterase (GPCPD1); by homology, GPCP-1 is predicted to catalyze the hydrolysis of glycero-3-phosphocholine to produce choline and glycerol 3-phosphate (EC=3.1.4.2).
222	286	8756	8779	C15C7.5	WBGene00015791	C15C7.5	RNA sequencing and microarray studies indicate that C15C7.5 is affected by D-glucose, Cholestanol, Resveratrol, Cry5B, Chlorpyrifos, Quercetin, Humic substances, R24, Colistin, and Sirolimus; tiling array, RNA sequencing, and microarray studies indicate that C15C7.5 is enriched in the intestine and in the ASER and PLM neurons.
223	287	8780	8815	K09C4.8	WBGene00006308	sul-1	sul-1 encodes the sole C. elegans 6-O-endosulfatase; by homology, SUL-1 is predicted to function in enzymatic removal of the 6-O-sulfate group of heparan sulfate; accordingly, loss-of-function mutations in sul-1 result in increased heparan sulfate 6-O-sulfation.
224	288	8816	8912	F20G2.3	WBGene00008987	F20G2.3	F20G2.3 is an ortholog of human RP4-539M6.19 and members of the SEC14 (SEC14) family including SEC14L6; RNA sequencing and microarray studies indicate that F20G2.3 is affected by Methylmercury hydroxide, Manganese chloride, D-glucose, Atrazine, Chlorpyrifos, Colistin, Dafa#1, and Sirolimus; microarray, tiling array, RNA sequencing, and proteomic studies indicate that F20G2.3 is enriched in the ge…
225	290	8913	8941	C47E8.3	WBGene00008142	C47E8.3	C47E8.3 is predicted to have G-protein coupled receptor activity, based on protein domain information.
226	291	8942	8981	R08A2.7	WBGene00011137	R08A2.7	Tiling array, RNA sequencing, and microarray studies indicate that R08A2.7 is affected by rsr-2, htz-1, daf-16, mir-34, and ain-2; tiling array, RNA sequencing, and microarray studies indicate that R08A2.7 is enriched in neurons including the AFD, ASER, and PLM neurons.
227	292	8982	9020	Y40B10A.9	WBGene00021493	Y40B10A.9	Y40B10A.9 is an ortholog of human PLB1 (phospholipase B1); Y40B10A.9 is expressed in the body wall musculature.
228	293	9021	9074	W06B11.2	WBGene00004245	puf-9	The puf-9 gene encodes a predicted RNA binding protein orthologous to Drosophila PUMILIO and human PUMILIO 2 (OMIM:607205); PUF-9 is required for normal locomotion and fluid balance, and is expressed primarily in somatic tissues; PUF-9 contains a glutamine/asparagine-rich domain.
229	294	9075	9125	C34C12.4	WBGene00007923	C34C12.4	C34C12.4 is an ortholog of human SMIM14 (small integral membrane protein 14); C34C12.4 is expressed in the gland cell, marginal cell, anal depressor muscle, spermatheca, pharyngeal muscle cell, nervous system, intestine, body wall musculature, and the vulval muscle.
230	295	9126	9176	F48F7.2	WBGene00006372	syx-2	syx-2 is an ortholog of human STX11 (syntaxin 11) and STX19 (syntaxin 19); syx-2 is involved in short-term memory; syx-2 is expressed in all ventral cord neurons and the head neurons.
231	296	9177	9210	F37H8.5	WBGene00009514	F37H8.5	F37H8.5 is an ortholog of human IFI30 (IFI30, lysosomal thiol reductase); F37H8.5 is predicted to have peptide-methionine (R)-S-oxide reductase activity, based on protein domain information; F37H8.5 is expressed in the nervous system, reproductive system, intestine, and the rectal gland cell; F37H8.5 is localized to the cytoplasm.
232	297	9211	9219	C01C4.1	WBGene00003739	nlp-1	nlp-1 encodes a predicted neuropeptide-like protein of the MSFamide family with similarity to Aplysia californica (sea hare) buccalin, a neuropeptide that regulates acetylcholine-induced muscle contraction; NLP-1 is expressed in the phasmid PHB tail sensory neuron, lateral neurons, head neurons, and the intestine; the precise role of NLP-1 in nervous system function and development is not yet kno…
233	298	9220	9248	F35A5.8	WBGene00001335	F35A5.8	erp-1 is homologous to the human gene endophilin B1 (also called SH3GLB1, for SH3 domain GRB2-like endophilin B1).
234	301	9249	9325	C16B8.1	WBGene00003007	lin-18	lin-18 encodes a predicted receptor tyrosine kinase that is a member of the Ryk/Derailed family of tyrosine kinase-related receptors (OMIM:600524, mutations in humans are associated with cleft palate); in C. elegans, LIN-18 is required for establishing the polarity of the secondary vulval cell lineage produced by the P7.p vulval precursor cell; LIN-18 may be a receptor for Wnt-like signaling mole…
235	302	9326	9375	R02E12.6	WBGene00019830	hrg-1	hrg-1 encodes a transmembrane protein that is orthologous to vertebrate heme transporters; in C. elegans, hrg-1 functions to mediate heme homeostasis, likely by regulating intracellular heme availability from endosomal or lysosomal-like compartments; HRG-1 exhibits pH-dependent heme binding in vitro and when expressed in Xenopus oocytes, can stimulate heme-dependent currents; an hrg-1::gfp promot…
236	304	9376	9414	W01H2.3	WBGene00004285	rab-37	rab-37 encodes a member of the Rab subfamily of Ras small GTP-binding proteins that is related to human Rab37 and Rab26; a rab-37 reporter fusion is reportedly expressed in head and tail neurons.
237	305	9415	9468	C52B9.9	WBGene00003179	mec-18	mec-18 encodes a protein similar to firefly luciferase and plant protein 4-coumarate coA ligase; mec-18 is involved in sensory mechanotransduction; genetic interactions with other mec genes suggest that mec-18 may be involved in negative regulation of the degenerin channel in the touch receptor neurons; mec-18 is expressed exclusively in the touch cells.
238	306	9469	9497	C52B9.1	WBGene00000510	cka-2	cka-2 encodes an isoform of choline kinase whose activity has been verified in vitro; CKA-1 and CKA-2 comprise a related group ('A') of choline kinases; purified CKA-2 is dimeric, requires 1 mM Mg(2+) for optimal activity, and has a strong preference for choline over ethanolamine; CKA-2 has a pH optimum of 10 and a k(cat) of 74/s, close to the maximum rate observed for yeast and rat enzymes.
239	307	9498	9583	F21G4.1	WBGene00009023	F21G4.1	F21G4.1 is an ortholog of members of the human SLC (Solute carriers) family including SLCO2A1; F21G4.1 is predicted to have transporter activity, based on protein domain information; F21G4.1 is expressed in the nervous system and the intestine.
240	310	9584	9658	T01C8.1	WBGene00020142	aak-2	aak-2 encodes one of two C. elegans homologs of the catalytic alpha subunit of AMP-activated protein kinases (AMPKs); in C. elegans, aak-2 functions downstream of environmental stressors, energy level signals (AMP:ATP ratio), and daf-2-mediated insulin signaling to positively regulate adult lifespan; in regulating lifespan, aak-2 likely acts in parallel with daf-16/FOXO; aak-2 activity is also re…
241	311	9659	9719	T20F7.6	WBGene00020633	aakg-2	aakg-2 encodes one of five C. elegans AMP kinase (AMPK) gamma regulatory subunits.
242	312	9720	9779	F43G9.10	WBGene00009671	mfap-1	mfap-1 encodes the C. elegans ortholog of the highly conserved mammalian microfibrillar-association protein1 (MFAP1); in C. elegans, MFAP-1 regulates alternative splicing and is essential for development; targets of MFAP-1 regulation include tos-1; MFAP-1 interacts with a number of protein in yeast two-hybrid screens including the products of K04G7.11 and D1054.14 that also encode presumptive spl…
243	314	9780	9805	R10E11.4	WBGene00005021	sqv-3	sqv-3 encodes a beta(1,4)-galactosyltransferase, biochemically active in vitro, that is required for cytokinesis of one-cell embryos, vulval morphogenesis, and chondroitin synthesis; SQV-3 is orthologous to human human galactosyltransferase I (B4GALT7; OMIM:604327, mutated in the progeroid form of Ehlers-Danlos syndrome); sqv-3 transgenically rescues hamster cells lacking galactosyl transferase I…
244	315	9806	9836	Y39A1A.6	WBGene00012645	mrpl-22	mrpl-22 is an ortholog of human mRpL22 (mitochondrial ribosomal protein L22); mrpl-22 is a structural constituent of ribosome, based on protein domain information.
245	316	9837	9917	F44E2.4	WBGene00018418	F44E2.4	RNA sequencing, microarray, and proteomic studies indicate that F44E2.4 is affected by Methylmercury hydroxide, Rotenone, Manganese chloride, D-glucose, Neurotoxins, Nicotine, Sesamin, Resveratrol, Chlorpyrifos, Diazinon, single-walled carbon nanotubes, Colistin, Dafa#1, adsorbable organic bromine compounds, and Sirolimus; microarray, tiling array, and RNA sequencing studies indicate that F44E2.4…
246	317	9918	9967	T05H4.14	WBGene00001513	gad-1	The gad-1 gene encodes a WD repeat-containing protein that is required maternally for gastrulation initiation during early embryogenesis by regulating the division timing, spindle orientation, and subsequent inward migration of the two gut precusor (E) cells at the 26-cell stage.
247	318	9968	9975	F41E7.9	WBGene00009625	F41E7.9	F41E7.9 is expressed in the hypodermis and the nervous system.
248	319	9976	10018	R07E3.7	WBGene00011108	R07E3.7	Microarray and RNA sequencing studies indicate that R07E3.7 is affected by cyc-1, htz-1, daf-2, cox-5B, jmjd-3.1, jmjd-1.2, mir-34, daf-12, daf-16, dpy-21, pgl-1, pgl-3, glh-4, glh-1, mir-35, and sir-2.1; microarray studies indicate that R07E3.7 is affected by single-walled carbon nanotubes, Colistin, and Sirolimus; tiling array, RNA sequencing, and microarray studies indicate that R07E3.7 is enr…
249	320	10019	10064	F45E1.7	WBGene00018467	sdpn-1	sdpn-1 encodes the C. elegans syndapin ortholog; an SDPN-1::GFP fusion protein is highly expressed in the intestine, where it localizes to basolateral recycling endosomes; SDPN-1 localization to basolateral recycling endosomes is dependent upon ALX-1, one of two C. elegans Bro1 domain-containing proteins, and RME-1.
250	321	10065	10068	F45E1.4	WBGene00018465	F45E1.4	F45E1.4 is an ortholog of human NANP (N-acetylneuraminic acid phosphatase); F45E1.4 is predicted to have hydrolase activity, based on protein domain information.
251	322	10069	10101	C14F5.4	WBGene00015777	sfxn-2	sfxn-2 is an ortholog of human SFXN2 (sideroflexin 2); sfxn-2 is predicted to have ion transmembrane transporter activity, based on protein domain information.
252	323	10102	10142	C39D10.11	WBGene00043983	C39D10.11	RNA sequencing and microarray studies indicate that C39D10.11 is affected by emr-1, lem-2, prg-1, daf-2, glp-1, mdt-15, daf-16, jmjd-3.1, let-418, chd-3, dpy-21, mir-34, pgl-1, pgl-3, glh-4, glh-1, and emb-4; microarray and RNA sequencing studies indicate that C39D10.11 is affected by Tunicamycin and D-glucopyranose; tiling array and RNA sequencing studies indicate that C39D10.11 is enriched in t…
253	324	10143	10221	R03G5.2	WBGene00004758	sek-1	sek-1 is an ortholog of human MAP2K3 (mitogen-activated protein kinase kinase 3) and MAP2K6 (mitogen-activated protein kinase kinase 6); sek-1 functions in activation of MAPK activity involved in innate immune response and is involved in defense response to Gram-positive bacterium, determination of left/right asymmetry in nervous system, negative regulation of neuron death, p38MAPK cascade, posit…
254	326	10222	10248	C14A4.11	WBGene00007561	ccm-3	ccm-3 encodes a protein with similarity to vertebrate programmed cell death protein 10, also known as TFAR15 or CCM3, which is associated with cerebral cavernous malformations type 3 (OMIM:603285); in C. elegans, deletion mutations in ccm-3 are associated with sterility and lethality and large-scale RNAi experiments targeting ccm-3 result in embryonic lethality, body morphology defects, and mater…
255	327	10249	10286	M28.6	WBGene00010897	lact-3	lact-3 encodes a beta-lactamase domain-containing protein that contains a predicted signal sequence; loss of lact-3 activity via RNAi has been reported to result in reduced fat content.
256	328	10287	10360	T24D11.1	WBGene00020770	eat-17	eat-17 is an ortholog of human Evi5 (ecotropic viral integration site 5); eat-17 is expressed in the pharynx, hypodermis, nervous system, pharyngeal-intestinal valve, intestine, and the vulva.
257	329	10361	10369	F38E9.5	WBGene00018187	F38E9.5	twf-2 is an ortholog of human TWF1 (twinfilin actin binding protein 1) and TWF2 (twinfilin actin binding protein 2); twf-2 is predicted to have actin binding activity, based on protein domain information; twf-2 is expressed in the pharynx, mu_int_R, mu_int_L, anal depressor muscle, nervous system, body wall musculature, and the vulval muscle.
258	330	10370	10402	K05G3.3	WBGene00000281	cah-3	cah-3 encodes a putative carbonic anhydrase, closely similar to its paralog CAH-5; cah-3 is expressed in intestine and head (including neurons) of L3 larvae through adults, and its transcription is moderately stimulated by DBL-1 and SMA-2; CAH-3 is bound by CKU-80 in two-hybrid assays, but has no obvious function in mass RNAi assays.
259	331	10403	10431	C24A3.6	WBGene00006672	twk-18	twk-18 encodes one of 44 C. elegans TWK (two-P domain K+) potassium channel subunits that contain two pore-forming domains and four transmembrane domains; TWK-18 was originally defined by gain-of-function mutations that result in embryonic lethality at the two-fold stage, locomotion defects, longer than normal body length, abnormal egg-laying, and temperature-sensitive paralysis; as loss of TWK-1…
260	332	10432	10459	C45G9.2	WBGene00016674	C45G9.2	C45G9.2 is an ortholog of human DUS4L (dihydrouridine synthase 4 like); C45G9.2 is predicted to have flavin adenine dinucleotide binding activity and tRNA dihydrouridine synthase activity, based on protein domain information.
261	333	10460	10499	C23G10.3	WBGene00004472	rps-3	rps-3 encodes a small ribosomal subunit S3 protein that contains a KH RNA-binding domain and by homology,is predicted to function in protein biosynthesis; in C. elegans, RPS-3 activity is required for embryonic and germline development, as well as the overall health of the animal.
262	334	10500	10537	T16H12.5	WBGene00011815	bath-43	The T16H12.5 gene encodes a protein with a meprin-associated Traf homology (MATH) domain that may be involved in apoptosis.
263	335	10538	10563	H14N18.3	WBGene00019203	ttr-47	RNA sequencing and microarray studies indicate that ttr-47 is affected by Rotenone, Deoxyglucose, and Paraquat; tiling array, RNA sequencing, and microarray studies indicate that ttr-47 is enriched in the germline precursor cell, muscle cell, and intestine.
264	343	10564	10612	C09B8.1	WBGene00002146	ipp-5	ipp-5 encodes a type I inositol 5-phosphatase homolog; ipp-5 acts downstream of let-23 to negatively regulate IP3 signaling and is involved in spermathecal contractions during ovulation; an ipp-5::gfp transcriptional reporter is expressed in the adult distal spermatheca and weakly in the proximal sheath.
265	344	10613	10653	C09B8.6	WBGene00002023	hsp-25	hsp-25 encodes a member of the small heat shock family of proteins; HSP-25 is expressed throughout development and in vitro, exhibits chaperone activity; HSP-25 localizes to: 1) dense bodies and M lines in body wall muscle, 2) the lining of the pharynx, and 3) to cell-cell junctions in the spermathecal wall; consistent with a role in myofibril organization, HSP-25 binds vinculin and alpha-actinin…
266	346	10654	10662	C45B2.7	WBGene00004219	ptr-4	ptr-4 encodes a nematode-specific member of the sterol sensing domain (SSD) proteins, distantly paralogous to Drosophila PATCHED (PTC) and human PTCH (OMIM:601309, mutated in basal cell nevus syndrome); PTR-4 is strongly required for normal molting from L4 to adult stages male tail development (a role conserved in C. briggsae); PTR-4 is also required for normal endocytosis of yolk by oocytes, adu…
267	347	10663	10760	C15H9.7	WBGene00015802	kynu-1	kynu-1 is an ortholog of human KYNU (kynureninase); kynu-1 is predicted to have kynureninase activity and pyridoxal phosphate binding activity, based on protein domain information.
268	349	10761	10797	C14F11.5	WBGene00002024	hsp-43	hsp-43 encodes a member of the hsp20 family.
269	351	10798	10825	F59B10.3	WBGene00010319	F59B10.3	F59B10.3 is an ortholog of human TMEM92 (transmembrane protein 92); F59B10.3 is expressed in the hypodermis.
270	352	10826	10895	Y57A10C.6	WBGene00013284	daf-22	daf-22 encodes the C. elegans ortholog of human sterol carrier protein SCP2, which catalyzes the final step in peroxisomal fatty acid beta-oxidation; in C. elegans, DAF-22 activity is required for dauer pheromone biosynthesis; daf-22 mutant animals cannot produce dauer pheromone, but can synthesize weakly active longer-chain fatty acid derivatives; in synthesizing dauer pheromone, DAF-22 acts dow…
271	354	10896	10947	T03F7.1	WBGene00004910	snf-11	snf-11 encodes an electrogenic, Na[+]/Cl[-]-coupled, high-affinity GABA transporter that is required in vivo for GABA uptake, and for normal aldicarb sensitivity; SNF-11 is orthologous to human SLC6A1 (OMIM:137165); SNF-11 is selective for GABA with a Kt of ~15 microM, has an EC50 value of 168 microM, is blocked by GAT1 inhibitor SKF89976A, and has a 2:1:1 stoichiometry of Na[+]:Cl[-]:GABA; SNF-1…
272	355	10948	10984	F46G10.6	WBGene00003511	mxl-3	mxl-3 encodes a basic helix-loop-helix transcription factor; an mxl-3 deletion mutation, tm2580, has been reported to exhibit a slight growth delay; in vitro, MXL-3 binds E-box and/or E-box-like sequences; an mxl-3 reporter fusion is expressed in larvae and adults and seen in head muscles and neurons, part of the intestine, and body hypodermis.
273	356	10985	11005	K09E9.2	WBGene00010725	erv-46	erv-46 is an ortholog of human ERGIC3 (ERGIC and golgi 3); erv-46 is expressed in the anal depressor muscle, vm1, and the pharyngeal muscle cell.
274	357	11006	11045	H30A04.1	WBGene00001148	eat-20	eat-20 encodes a paralog of the C. elegans and Drosophila genes crb-1 and crumbs, expressed in pharynx, head neurons, hypodermis, and developing embryos.
275	358	11046	11083	C33A11.4	WBGene00006462	svh-5	svh-5 is an ortholog of human ELF5 (E74 like ETS transcription factor 5), ELF3 (E74 like ETS transcription factor 3) and EHF (ETS ous factor); svh-5 is predicted to have DNA binding transcription factor activity and sequence-specific DNA binding activity, based on protein domain information; svh-5 is expressed in the nervous system, intestine, excretory gland cell, rectal epithelium, and the excr…
276	359	11084	11118	B0303.7	WBGene00015128	B0303.7	B0303.7 is an ortholog of human SH3D19 (SH3 domain containing 19); microarray, tiling array, and RNA sequencing studies indicate that B0303.7 is affected by lin-15B, daf-12, blmp-1, csr-1, cox-5B, jmjd-3.1, jmjd-1.2, hsf-1, mes-2, pgl-1, pgl-3, glh-4, glh-1, sir-2.1, dcr-1, tbx-2, nuo-6, and let-60; microarray studies indicate that B0303.7 is affected by Chlorpyrifos, Diazinon, Paraquat, and Siro…
277	360	11119	11231	C05D11.12	WBGene00002855	let-721	The let-721 gene encodes an ortholog of the human gene SIMILAR TO ELECTRON-TRANSFERRING-FLAVOPROTEIN DEHYDROGENASE (ETFDH), which when mutated leads to glutaricaciduria type IIC (OMIM:231675).
278	361	11232	11236	ZK757.10	WBGene00206488	ZK757.10	ZK757.10 is an ortholog of human LY6D (lymphocyte antigen 6 complex, locus D).
279	362	11237	11238	K11H3.7	WBGene00010784	twk-48	twk-48 is an ortholog of human KCNK18 (potassium two pore domain channel subfamily K member 18); twk-48 is predicted to have potassium channel activity, based on protein domain information.
280	364	11239	11272	F53F4.3	WBGene00009987	tbcb-1	tbcb-1 is an ortholog of human TBCB (tubulin folding cofactor B); microarray, proteomic, and RNA sequencing studies indicate that tbcb-1 is affected by cgh-1, cyc-1, nhr-49, gld-1, let-7, tatn-1, clk-1, swsn-2.2, npr-1, emb-4, and fbf-1; RNA sequencing and microarray studies indicate that tbcb-1 is affected by Rotenone, Paraquat, Sirolimus, and Allantoin; microarray and RNA sequencing studies ind…
281	365	11273	11313	T25B9.1	WBGene00012007	T25B9.1	T25B9.1 encodes an protein highly similar to 2-amino-3-keto-butyrate coenzyme A ligases (also called AKB ligases or glycine acetyltransferases; EC 2.3.1.29; R.W.
282	366	11314	11430	C02F4.2	WBGene00006527	tax-6	tax-6 encodes an ortholog of calcineurin A that is required for inhibition and adaptation of several sensory neurons and for the normal regulation of egg-laying by serotonin; TAX-6 stimulates transcription of rcn-1, and binds RCN-1 protein if free Ca[2+] is present; in general, calcineurin positively regulates calcium-dependent signaling; tax-6 loss-of-function mutants exhibit an extended lifespa…
283	367	11431	11434	F01D4.6	WBGene00003167	mec-3	mec-3 encodes a founding member of the LIM (Lin-11, Isl-1, Mec-3) homeodomain family of transcriptional regulators; during C. elegans development, MEC-3 activity is required for proper differentiation and maturation of the mechanosensory neurons; MEC-3 is expressed in the mechanosensory neurons, where initiation of expression is dependent upon the UNC-86 homeodomain protein and maintenance of exp…
284	368	11435	11470	C54D10.10	WBGene00008304	C54D10.10	C54D10.10 is an ortholog of human TFPI2 (tissue factor pathway inhibitor 2) and TFPI (tissue factor pathway inhibitor); C54D10.10 is predicted to have serine-type endopeptidase inhibitor activity, based on protein domain information; C54D10.10 is expressed in the pharynx, nervous system, reproductive system, and the seam cell.
285	370	11471	11524	Y74E4A.1	WBGene00022283	lgc-27	lgc-27 is predicted to have extracellular ligand-gated ion channel activity, based on protein domain information; lgc-27 is expressed in certain interneurons.
286	372	11525	11548	F32A6.5	WBGene00006064	sto-2	sto-2 is an ortholog of human STOM (stomatin); RNA sequencing and microarray studies indicate that sto-2 is affected by tatn-1, jmjd-3.1, unc-75, dpy-21, mir-34, pgl-1, pgl-3, glh-4, glh-1, sir-2.1, and mir-35; RNA sequencing and microarray studies indicate that sto-2 is affected by Rotenone and adsorbable organic bromine compounds; microarray, tiling array, and RNA sequencing studies indicate th…
287	373	11549	11571	K02G10.4	WBGene00001454	flp-11	flp-11 is involved in neuropeptide signaling pathway and sleep; flp-11 exhibits neuropeptide receptor binding activity; flp-11 is expressed in the nervous system, head muscle, and the uv1; flp-11 is localized to the extracellular region.
