# Supplementary material for: Dramatic evolution of body length due to postembryonic changes in cell size in a newly discovered close relative of Caenorhabditis elegans
Source: Evol Lett. 2018 Jul 16;2(4):427–41. doi: 10.1002/evl3.67 (PMC6121821; doi:10.1002/evl3.67)
Supplement: Supplementary file 4 [file EVL3-2-427-s005.txt]

#RAxML was called as follows:


raxmlHPC -f a -x 12345 -p 12345 -o DCORO -# 100 -s supermatrix.phylip -m PROTGAMMAAUTO -n raxml_caeno_species_tree_out
